# Supplementary material for: Hyperpolarized 13C-pyruvate MRI detects real-time metabolic flux in prostate cancer metastases to bone and liver: a clinical feasibility study
Source: Prostate Cancer Prostatic Dis. 2019 Nov 4;23(2):269–76. doi: 10.1038/s41391-019-0180-z (PMC7196510; doi:10.1038/s41391-019-0180-z)
Supplement: Supplementary file 1 — Supplemental Material-RNA-seq Data [file 41391_2019_180_MOESM1_ESM.xls]

## Sheet: RNA-seq_hg38_Figs
samples	Patient 1	Patient 2	Patient 4	Patient 5	Patient 6
TCOF1	11.4006	11.3356	10.368	10.3934	11.5755
NSRP1	11.7336	11.1259	10.9644	12.8091	11.7715
SPPL3	10.817	10.223	12.1708	10.3778	11.5896
OPA3	10.6352	8.57849	10.884	10.5831	10.4774
OPA1	12.0904	12.4207	13.1357	11.743	12.9996
ITGA8	3.13659	3.13659	8.78537	3.13659	9.89859
ITGA9	9.38558	9.05897	10.3315	10.5331	10.8002
ITGA1	7.14631	9.49011	13.307	11.6574	13.9475
ITGA2	12.2073	9.31763	10.5305	12.8173	11.9631
ITGA3	11.5737	3.54584	11.2515	8.97283	10.4653
ITGA4	3.44248	3.44248	10.4284	8.28476	10.3153
ITGA5	11.0231	3.52866	8.60032	3.52866	12.2461
ITGA6	13.3621	12.6316	12.8067	11.3216	12.9781
ITGA7	7.00862	2.24847	7.78569	2.24847	8.20792
TRHR	1.41894	1.41894	1.41894	1.41894	6.91236
UFSP1	2.81508	2.81508	3.93425	2.81508	5.87417
UFSP2	10.3573	10.0781	9.46357	8.76267	10.0594
C9orf40	7.2103	2.8274	10.6231	8.69702	8.35323
FAM212B	9.22741	7.85072	10.1126	7.15614	9.03313
FAM212A	2.27163	2.27163	2.27163	2.27163	9.22212
CHST9	8.12457	5.41384	11.995	9.48716	11.3673
CHST8	1.2141	1.2141	2.64383	1.2141	7.18017
CHST1	2.54656	2.54656	8.36844	2.54656	9.93276
CHST3	5.89501	6.76766	9.75464	8.07906	10.673
CHST2	3.3662	3.3662	8.49051	9.80844	9.68478
CHST5	1.46272	1.46272	1.46272	1.46272	4.35241
CHST4	5.82287	1.49691	4.41858	1.49691	1.49691
CHST7	2.86247	2.86247	8.26782	2.86247	8.0615
CHST6	2.57826	2.57826	2.57826	2.57826	5.38665
ITGAX	11.2986	3.07557	9.58611	8.20132	11.1243
BCL2A1	6.29639	1.59122	6.45996	1.59122	1.59122
ITGAV	12.2019	13.3329	13.7668	11.4324	13.3955
ITGAL	9.00285	2.75512	9.36681	2.75512	8.69199
ITGAM	8.98897	3.21985	9.19565	3.21985	9.45976
ITGAD	1.91098	7.55995	3.36153	1.91098	7.7214
ITGAE	9.03884	3.63267	9.37662	8.1492	9.80193
IGF2R	12.7932	12.7447	13.3789	11.0023	13.8765
SLC36A4	10.0855	10.3109	12.6353	7.37576	10.2019
SLC36A3	1.26184	1.26184	1.26184	1.26184	1.26184
CKS1B	10.0957	9.18634	12.7837	9.68536	11.1051
SLC36A1	12.5996	11.7635	10.6874	11.3745	12.1253
ARTN	7.22424	2.15376	4.05916	6.88088	7.56711
ART1	1.16008	1.16008	6.2633	1.16008	1.16008
ART3	5.57155	1.4057	3.88068	1.4057	1.4057
ART5	1.03823	1.03823	5.52566	1.03823	1.03823
ART4	7.55858	6.80298	7.35007	1.5024	4.70692
CRTAM	2.0513	2.0513	5.81514	2.0513	2.0513
CADPS2	12.6123	10.5665	12.8803	11.5289	11.9789
RLF	12.3464	13.2576	13.2606	11.5091	12.2813
CRTAP	12.5735	11.4473	11.5892	12.7378	13.118
ADPGK	12.0762	9.88875	11.3002	7.38774	12.3776
CPEB4	13.3234	13.157	13.1385	11.0604	13.4094
CPEB1	1.7253	6.32261	4.34147	1.7253	5.64005
CPEB3	10.5933	8.24074	11.509	8.23538	10.1912
CPEB2	9.26662	10.6168	10.1285	9.51587	10.3478
SRBD1	10.8951	8.71751	11.2243	10.6332	9.94039
ABAT	11.8004	11.7519	11.7432	8.67613	11.356
POU5F1B	8.35228	9.15237	7.11977	7.02362	7.69735
PHOX2A	1.07603	1.07603	1.07603	1.07603	1.07603
PHOX2B	1.09835	1.09835	4.29954	1.09835	1.09835
NLRP14	1.32721	1.32721	1.32721	1.32721	3.90124
UPK2	6.30573	1.4843	1.4843	6.2453	3.72352
CFH	7.60519	2.95924	11.0782	9.54943	12.7021
CFI	2.81233	2.81233	7.81133	2.81233	8.08252
ANKFY1	12.3573	11.7146	12.038	11.7798	12.953
CFB	6.96874	6.65093	9.89078	2.74514	9.57298
CFP	2.53439	2.53439	6.24056	2.53439	4.67551
AAAS	11.7588	8.98393	10.8603	11.2753	11.4775
SIDT1	13.0477	2.13097	9.96712	13.482	11.8253
SIDT2	12.0579	10.2559	10.6557	10.1351	12.5255
SAGE1	1.06223	1.06223	1.06223	1.06223	1.06223
AAGAB	10.3155	10.5367	11.4645	9.92296	10.573
C4orf19	2.15764	2.15764	10.3206	2.15764	7.55245
SLC7A6OS	11.8126	9.77018	10.8277	10.8912	11.3582
C4orf17	1.11283	1.11283	1.11283	1.11283	1.11283
SCYL1	11.4474	11.5302	9.05374	8.919	11.6138
RFPL4AL1	1.09768	1.09768	1.09768	1.09768	1.09768
ABCE1	11.9931	14.1664	12.3035	11.3892	13.1834
MKRN2OS	6.18497	2.03879	6.51771	2.03879	2.03879
ZNF117	10.7319	14.3678	12.0765	11.3801	10.9061
ZNF114	6.18939	1.96529	6.33624	1.96529	1.96529
ZNF112	8.30263	3.35016	10.4306	10.2427	9.15443
SEZ6L	1.22924	1.22924	9.57484	1.22924	1.22924
PRKAR2A	11.8822	10.7405	11.9395	10.3815	11.456
PRKAR2B	6.85872	11.1916	10.4396	11.704	10.6022
MAGT1	12.2952	11.7044	14.2481	10.649	11.7488
TMEM200B	2.58519	2.58519	6.52126	2.58519	6.83631
ITGA2B	1.67166	1.67166	3.78053	1.67166	5.91638
PHACTR4	13.0004	12.1834	12.9823	12.3545	12.35
PHACTR1	3.65651	3.65651	9.19964	3.65651	9.74808
OR2K2	1.07936	1.07936	1.07936	1.07936	1.07936
PHACTR3	2.21656	7.46836	8.13462	2.21656	5.09196
PHACTR2	13.7121	11.8703	13.0937	11.9602	12.0537
KRTAP2-3	1.03867	1.03867	1.03867	1.03867	1.03867
KRTAP2-2	1.03087	1.03087	1.03087	1.03087	1.03087
KRTAP2-1	1.17819	1.17819	1.17819	1.17819	1.17819
KRTAP2-4	1.02366	1.02366	1.02366	1.02366	1.02366
CASP5	1.3809	1.3809	6.74498	1.3809	1.3809
VMP1	15.6023	15.0162	15.8627	15.0481	16.8787
NR1D1	11.2284	13.3818	10.941	10.4146	8.75055
NR1D2	11.4412	13.469	13.4664	10.077	10.2721
OGFR	9.66984	7.5129	8.65011	7.31172	9.37425
PTCH2	5.07946	2.15452	2.15452	2.15452	9.34951
PTCH1	9.20519	11.866	11.9537	9.67319	12.6781
TIMM44	5.6318	6.59593	8.65367	7.20235	10.0899
RAD9B	5.39539	9.15208	8.08607	7.66535	8.10923
RAD9A	9.78756	9.58343	9.53199	8.66752	10.1499
ERGIC2	12.1336	13.2928	12.636	12.2876	12.1079
ERGIC3	12.941	11.7126	13.9007	11.6459	13.8076
ERGIC1	14.874	12.5224	12.1117	11.3936	14.441
B3GAT3	9.90857	8.26378	9.50464	3.70829	10.3055
B3GAT2	7.14485	8.10007	7.96408	3.04353	8.3008
B3GAT1	8.91763	11.4272	7.47548	2.02163	7.50235
CALM2	13.9176	13.0643	15.8398	13.1671	13.3829
CALM3	12.3994	12.2587	13.3392	8.12453	13.1468
SPG21	11.999	11.0974	12.5158	11.3939	11.8337
SPG20	8.24509	8.78724	10.2055	10.2073	10.4667
GSDMA	1.73576	1.73576	1.73576	1.73576	5.58945
GSDMB	8.85987	8.46913	8.81885	3.34134	10.439
GSDMC	1.58975	1.58975	1.58975	1.58975	6.1334
GSDMD	9.70723	7.79497	10.3711	7.08095	9.64251
UPK1A	8.18021	6.37697	1.26787	7.57897	10.3009
UPK1B	1.35961	1.35961	1.35961	1.35961	1.35961
DLGAP2	6.83143	6.11987	1.93606	1.93606	6.37332
DLGAP3	1.35902	1.35902	4.25068	1.35902	1.35902
DLGAP1	4.93387	11.9266	9.82205	11.8715	11.4569
DLGAP4	12.6513	12.3116	11.8655	10.8524	11.6139
DLGAP5	6.94766	6.63871	12.3734	8.53207	11.2122
FBXL14	11.9077	10.5568	9.87635	3.57798	11.1616
OIP5	6.19364	1.8538	8.08727	1.8538	7.85253
FAM169A	7.22701	7.19806	8.93461	9.6127	10.5284
PTPN18	12.689	10.1536	11.3234	12.5146	12.7125
LRRFIP2	11.5581	13.8499	12.1892	11.9163	12.5138
PTPN13	12.892	11.0108	12.2365	8.64693	13.0264
PTPN12	12.8732	11.5334	13.2475	11.3602	12.9659
PTPN11	13.1772	12.8536	14.7184	14.1238	13.9038
PTPN14	12.8567	11.2947	9.75476	10.8295	13.3102
LYAR	9.05745	3.39829	10.4632	11.6111	9.10524
C2orf81	9.59689	2.78965	8.57847	2.78965	8.72446
C2orf80	8.49161	1.15273	1.15273	1.15273	1.15273
C2orf83	1.11777	1.11777	1.11777	1.11777	1.11777
C2orf82	2.26045	2.26045	2.26045	2.26045	8.54687
C2orf88	9.68864	7.95651	7.59441	8.81551	9.51933
TRAPPC6A	9.29244	2.73198	8.22138	7.10761	8.96284
MZB1	9.5969	2.43477	7.37658	7.33099	8.70161
TRAPPC6B	11.2202	10.7863	11.5681	10.5659	10.6568
CDK3	1.63551	1.63551	3.84424	1.63551	1.63551
HLA-DQB1	6.87236	6.09995	11.6207	10.6754	12.8317
MSMB	9.65988	8.76524	2.21386	10.4206	10.6731
HLA-DQB2	1.39969	1.39969	6.90397	1.39969	1.39969
CDK7	9.62862	7.8665	10.3792	7.67025	10.3227
FOXS1	2.4479	2.4479	6.03145	2.4479	10.0025
HAPLN4	1.31465	1.31465	1.62555	1.31465	1.31465
CAMKK2	13.5562	10.1269	12.2436	12.4221	12.5667
CAMKK1	9.44409	6.52517	7.98266	2.84053	9.86452
MYDGF	10.8825	4.09673	10.1294	9.66543	12.1884
CHMP3	12.9081	12.8595	13.4086	13.2713	13.2596
RPL36AL	13.6775	10.6599	12.5621	13.4538	11.7511
CHMP7	9.29424	8.7523	10.3914	7.57424	10.3101
CHMP6	6.32732	7.77485	9.58039	2.69588	8.90254
CHMP5	10.5309	9.82801	11.7936	7.05845	11.0744
OR52N4	1.63309	1.63309	1.63309	1.63309	1.63309
OR52N5	1.19493	1.19493	1.19493	1.19493	5.75731
OR52N2	1.27779	1.27779	1.27779	1.27779	5.46751
OR52N1	1.27372	1.27372	1.27372	1.27372	1.27372
LY6G6C	1.29204	1.29204	1.29204	1.29204	1.29204
HOXA13	8.83633	11.8363	12.4945	11.4187	11.6516
HOXA11	2.28053	7.93907	10.477	2.28053	9.37484
GTF2I	15.2045	13.8377	15.0257	12.927	14.2371
GALNTL5	1.04371	1.04371	1.04371	1.04371	1.04371
GALNTL6	2.07745	2.07745	2.07745	2.07745	2.07745
KRTAP11-1	1.14104	1.14104	1.14104	1.14104	1.14104
TDG	10.852	10.1751	12.3075	10.4869	12.0001
HN1	10.9007	10.7821	12.6406	9.63657	12.3686
LRRC27	9.33381	9.00562	8.90358	8.64894	10.1871
LRRC26	9.91867	9.92141	5.46102	6.67968	9.76843
LRRC25	5.47892	2.33113	7.26172	2.33113	9.0287
LRRC24	1.46178	1.46178	7.42353	1.46178	7.68447
LRRC23	7.81064	6.43905	7.79659	8.78226	7.09812
MPDU1	10.8171	7.44881	10.4154	9.70528	11.4632
LRRC29	6.85955	1.93373	4.3294	1.93373	6.1643
LRRC28	10.3123	9.06827	10.1946	7.80594	10.0788
GCNT4	7.88008	1.65788	5.2777	1.65788	7.67986
GCNT7	8.01518	7.12313	7.86231	2.6693	9.33735
GCNT6	7.62455	1.70772	1.70772	1.70772	7.77089
GCNT1	12.9787	7.81962	12.2907	8.47244	10.8763
GCNT3	7.10003	1.29114	9.70673	1.29114	1.29114
GCNT2	12.0479	8.28608	11.0598	11.7526	13.2881
LPCAT4	9.48952	6.68904	10.1366	3.36514	8.77868
LPCAT2	9.59993	2.95564	11.6538	8.0713	10.7969
LPCAT3	12.9068	11.6256	11.4377	10.9003	11.1651
LPCAT1	11.1577	11.1289	11.7656	10.2461	12.796
TAGLN	8.74482	2.82347	10.3371	9.22694	11.3001
CCDC178	1.16705	1.16705	1.16705	1.16705	1.16705
DLEC1	7.2328	2.6362	5.49923	2.6362	7.81461
ALPP	1.04055	1.04055	1.04055	1.04055	1.04055
CCDC170	2.94337	2.94337	8.04442	2.94337	9.67375
CCDC171	9.11892	10.861	10.8121	8.48413	8.88971
CCDC172	1.03263	1.03263	1.03263	1.03263	1.03263
CCDC173	2.06415	2.06415	5.39167	8.24854	5.0909
CCDC174	10.0495	10.3168	10.6611	10.7393	10.7096
CCDC175	1.30563	1.30563	1.30563	1.30563	1.30563
CCDC177	1.36757	1.36757	6.26019	1.36757	1.36757
PDK1	12.7226	10.7326	12.8257	13.1254	13.3866
PDK3	11.4215	9.04102	11.3113	8.93482	10.3802
PDK2	11.121	10.7976	10.5908	2.93583	9.64042
EBP	10.6172	6.74849	9.79996	8.16835	11.3384
PDK4	6.7423	10.7689	9.06832	7.03589	10.9195
LNPEP	13.6434	15.056	14.4066	11.4995	13.9026
ALPI	1.02002	1.02002	1.02002	1.02002	1.02002
SEC61A1	14.0607	14.2228	13.6169	11.8263	14.8163
SEC61A2	10.6667	10.2137	11.0161	11.6867	11.2121
ALPL	9.75434	3.25319	6.60235	3.25319	13.6549
PECR	2.3228	6.44854	9.63005	9.1704	9.35404
DDIT3	10.0652	9.27018	10.3528	10.4396	10.1139
DDIT4	10.002	4.22654	11.7396	9.56663	10.6317
RIIAD1	4.67575	1.27961	7.89054	1.27961	1.27961
OR5R1	1.03376	1.03376	1.03376	1.03376	1.03376
GOLGA8R	6.66144	6.68581	5.68666	2.93074	7.77749
GOLGA8M	2.17496	2.17496	6.37375	2.17496	2.17496
GOLGA8O	2.23965	2.23965	6.96692	2.23965	8.88374
GOLGA8N	10.8976	10.7014	8.87845	9.44441	9.72316
GOLGA8H	1.54741	1.54741	6.82425	1.54741	5.01388
GOLGA8K	1.77302	1.77302	1.77302	1.77302	1.77302
GOLGA8J	6.29563	1.77862	1.77862	8.71152	5.97633
GOLGA8A	12.4236	11.4466	10.7716	8.12475	11.0753
HYAL1	6.95913	2.84791	5.68113	2.84791	7.49693
GOLGA8B	11.5067	9.2441	11.9946	10.6879	12.6164
CT45A9	1.03244	1.03244	3.46872	1.03244	1.03244
CT45A8	1.06962	1.06962	2.38302	1.06962	1.06962
CT45A1	1.2218	1.2218	3.40435	1.2218	6.51818
PTPMT1	10.2359	8.2263	11.2606	11.1731	10.9708
CT45A2	1.08099	1.08099	1.08099	1.08099	1.08099
CT45A5	1.22335	1.22335	1.22335	1.22335	1.22335
CT45A7	1.02196	1.02196	1.02196	1.02196	1.02196
CT45A6	1.06494	1.06494	1.06494	1.06494	1.06494
VMO1	1.50296	1.50296	1.50296	1.50296	6.44758
ATP5C1	12.5491	11.3183	12.8838	12.1841	12.7751
NPC2	11.4394	11.4328	12.1654	10.1295	11.401
NPC1	11.1498	10.6606	11.3869	10.3333	11.287
C3orf58	9.39167	10.7298	12.4257	9.13659	9.96202
RAB3GAP2	12.4599	11.948	12.0557	12.2854	12.6548
BHLHA15	6.9129	5.82937	5.13038	1.30208	4.62269
RAB3GAP1	12.0789	11.8525	11.766	12.2679	12.3518
C3orf52	10.94	8.23355	9.54686	9.47744	11.0838
DAG1	13.3859	12.4558	13.1451	12.0949	13.499
ETHE1	8.79387	3.05968	8.45464	7.14087	10.0702
SGSM3	11.4175	6.50187	9.30453	7.9906	12.3043
KDM1A	12.6303	12.7213	13.3012	11.3787	12.097
KDM1B	11.6294	11.5197	11.5881	10.8776	11.3969
OR1S1	1.04973	1.04973	1.04973	1.04973	1.04973
HIST1H3H	8.73674	8.59766	8.35459	8.53195	7.72513
FCER1G	8.10855	5.85445	11.1423	9.77495	9.82438
BTG4	1.05498	1.05498	1.05498	1.05498	1.05498
BTG3	10.2957	9.46335	11.6709	9.04045	9.03689
BTG2	12.2028	13.2901	13.9332	12.3854	13.5273
BTG1	11.2623	14.4507	13.4715	14.0011	12.4734
SRD5A3	9.95383	11.0543	10.6475	10.788	11.2694
SRD5A1	10.2415	11.109	14.1295	9.67786	11.134
ARMT1	8.78158	10.7399	11.1755	9.13019	9.88765
GGA1	9.78571	9.43231	9.42829	3.85587	10.4766
GGA3	11.9341	12.4804	11.3299	11.3851	12.205
GGA2	12.6025	12.1545	13.3469	11.6858	13.4074
FHOD1	9.63883	7.87809	7.99314	9.93167	10.8116
FHOD3	2.72375	9.45098	8.35714	2.72375	9.90143
GJC2	1.67236	1.67236	1.67236	1.67236	6.72745
C4orf3	12.0414	11.8182	12.8234	12.3018	12.2819
GJC1	3.09833	8.2079	11.2554	3.09833	12.316
PSMB9	9.16931	3.85486	13.104	3.85486	8.33166
PSMB8	9.51104	6.59977	11.2698	7.16326	9.50731
PSMB7	12.4243	10.3739	13.4414	11.9211	12.7314
PSMB6	11.3684	7.59018	11.8453	9.5016	11.6519
PSMB5	12.2813	9.87584	12.6095	10.0873	12.4525
PSMB4	12.7658	11.5584	15.3647	12.6863	13.4631
PSMB3	10.2253	9.26031	11.4301	11.0065	10.9619
PSMB2	12.4787	10.9013	13.6609	11.5631	11.2886
PSMB1	12.0265	10.1227	12.5325	12.4521	11.9447
LMBR1L	9.58094	8.77625	9.69828	3.85462	10.7763
PNMA1	7.42116	10.5485	11.6369	10.8642	10.7445
ACKR2	7.86592	1.20801	5.56785	1.20801	6.2627
PNMA3	1.89201	1.89201	1.89201	1.89201	1.89201
PNMA2	2.96255	2.96255	10.765	2.96255	8.12565
PNMA5	1.37819	1.37819	1.37819	1.37819	1.37819
LTN1	12.225	12.929	11.9328	11.4021	12.8872
TRIML2	1.17234	1.17234	1.17234	1.17234	1.17234
C9orf142	9.60154	7.3542	10.1692	8.37351	10.7738
TRIML1	1.02233	1.02233	1.02233	1.02233	1.02233
NACC2	11.6865	11.2935	11.5869	8.97886	11.5868
VPS13D	13.4266	12.7209	12.4543	12.0113	13.8249
NACC1	11.6013	9.93044	10.7506	7.7756	11.362
VPS13A	13.2247	13.6418	13.845	12.7308	13.5005
SH3KBP1	9.8908	9.21783	11.3585	8.99178	11.7701
VPS13C	14.398	14.2596	14.5659	13.515	13.8276
VPS13B	15.1352	14.3186	13.4995	14.2536	15.4341
BEX5	1.86738	1.86738	1.86738	1.86738	5.45235
BEX4	11.2872	7.12593	7.65187	8.84661	9.90988
BEX2	8.13741	3.4513	3.4513	3.4513	6.22465
BEX1	1.6012	6.44749	1.6012	1.6012	1.6012
TMEM160	8.114	7.67634	7.40018	1.93277	7.81709
TMEM163	2.21018	2.21018	6.50929	2.21018	6.81357
TMEM165	11.9157	10.1331	12.4624	9.74441	12.0101
TMEM164	12.6571	10.5735	12.714	9.84241	11.0428
EVI2A	8.14716	9.18346	6.16601	2.65479	8.45044
TMEM168	11.2682	11.4789	11.4514	8.01436	11.4801
EVI2B	10.1678	8.62181	9.69226	12.5181	9.51072
FOXN1	8.22869	7.15124	1.23254	1.23254	1.23254
FOXN2	10.9447	10.9413	11.9627	7.5506	10.5458
FOXN3	13.7741	11.193	12.3218	11.9921	12.27
NICN1	8.16248	8.5511	9.50395	3.42945	8.83409
COL14A1	2.662	2.662	8.65429	9.09259	10.9283
IFFO1	2.86842	7.41635	5.89113	2.86842	8.87368
TAP2	10.8853	9.74841	11.5804	7.92748	11.3091
SNAP91	1.83297	1.83297	5.15823	1.83297	9.84423
C11orf31	9.92463	7.41808	10.3258	10.8916	10.551
IFNA6	1.02203	1.02203	1.02203	1.02203	1.02203
MACROD2	9.51089	7.77687	7.86106	2.51452	6.19678
MACROD1	8.65193	2.57713	8.51663	2.57713	7.53534
DNAH11	7.26693	2.15103	9.50278	8.70478	8.98678
KRR1	11.5787	12.5948	12.8289	10.5688	11.5992
FAM64A	5.27558	2.58854	8.16558	2.58854	5.20616
STRN	12.323	12.5378	13.662	10.3529	13.0606
FAM92A1	8.74139	9.97335	10.7886	10.6714	10.2946
C8orf48	1.85534	1.85534	4.22461	1.85534	4.61987
C8orf46	2.02477	9.09705	2.02477	2.02477	7.92807
C8orf44	7.61537	10.2144	7.22086	7.90002	7.0584
TP53I3	9.66313	6.79668	9.78647	7.32541	8.71047
MB	10.0307	2.86664	10.2951	9.42404	7.40662
SLC18A3	1.23522	1.23522	6.68168	1.23522	1.23522
SLC18A2	2.25401	2.25401	10.9434	2.25401	2.25401
SLC18A1	1.33489	1.33489	10.913	1.33489	1.33489
STRC	5.11541	6.07342	4.00188	2.19615	7.03458
RALBP1	13.0697	11.6256	13.0415	13.664	11.4739
ZNF831	6.71705	1.892	6.63035	1.892	1.892
ZNF830	10.4466	4.29753	11.2562	8.73132	10.6401
ZNF835	1.91047	6.16367	1.91047	1.91047	8.83754
ZNF837	1.69092	1.69092	4.06652	1.69092	4.75282
ZNF836	8.10485	3.86805	9.27636	7.56128	8.27387
ZNF839	10.1144	6.68412	8.80026	9.80169	8.72818
LRIF1	11.352	11.0875	10.6265	11.5373	9.7451
PHAX	10.6551	11.0789	11.8777	9.33774	11.4412
SUGCT	2.2577	9.11915	2.2577	2.2577	6.16017
ZNF578	2.81383	9.07695	4.02874	2.81383	6.13461
TSPY8	1.24318	1.24318	1.24318	1.24318	1.24318
SBSPON	7.01277	2.59732	8.25908	8.59476	9.02851
ZPBP	1.14324	1.14324	1.14324	1.14324	1.14324
TSPY2	1.18901	1.18901	1.18901	1.18901	1.18901
TSPY1	1.10401	1.10401	1.10401	1.10401	1.10401
RAB33A	1.29632	1.29632	4.15445	1.29632	1.29632
SLC17A9	4.79668	7.3646	4.83447	8.45722	9.27499
RAB33B	9.21356	11.0585	11.4165	8.61329	11.0398
SLC17A4	4.80615	9.7127	4.59739	7.7709	6.28116
SLC17A5	11.1167	10.3741	11.4132	11.8714	10.6436
SLC17A6	5.23714	1.0136	1.0136	1.0136	1.0136
SLC17A7	1.63177	1.63177	4.33133	1.63177	1.63177
SLC17A1	1.2377	1.2377	1.2377	1.2377	1.2377
SLC17A2	1.16498	1.16498	1.16498	1.16498	1.16498
SLC17A3	1.11085	1.11085	1.11085	1.11085	1.11085
C16orf58	12.9151	9.7984	9.68576	9.8966	12.2517
C16orf59	7.36196	2.7082	8.06082	2.7082	7.80233
SETDB2	9.81242	10.4567	10.8711	8.72383	10.1813
C16orf52	10.0977	11.0819	11.4179	10.2572	10.2623
C16orf54	7.28818	2.77209	5.47376	2.77209	9.29759
ITCH	12.5352	11.9388	12.68	11.0729	12.8179
CHMP4A	10.71	8.12157	11.2831	4.18803	10.8702
CHMP4B	11.5399	9.92888	12.422	9.82005	10.7637
CHMP4C	10.9701	11.064	11.4961	10.8732	8.46637
COBLL1	16.6857	15.4565	12.7196	13.4698	14.2973
TMEM255B	2.37753	2.37753	11.902	7.0496	9.37328
TMEM255A	2.26688	2.26688	5.94776	7.97214	8.96569
ST5	9.89322	7.01193	11.418	8.37151	10.5712
ST7	10.8331	11.2434	11.0471	10.7818	10.8491
TMEM173	6.14758	3.58854	11.4621	3.58854	10.2559
ZNF304	9.0066	9.38623	10.7628	7.67615	9.75327
STH	6.83786	1.32231	1.32231	1.32231	3.8839
ZNF302	11.307	10.7409	10.8433	11.3171	10.9036
ZNF300	9.7196	11.0484	9.91076	10.1088	10.5558
STS	11.9813	9.83887	9.94375	9.53064	9.77603
HOXB13	14.5237	11.1956	9.13464	10.8773	13.3877
FBXO17	2.68271	2.68271	5.91324	2.68271	10.1688
PPP3CA	13.3893	14.5356	14.7987	14.0293	15.862
PPP3CB	11.038	11.0996	13.2806	9.62841	11.6905
PPP3CC	10.257	10.1164	9.89158	7.4086	10.8539
LIF	2.12894	2.12894	2.12894	2.12894	7.19697
RPL12	15.3983	16.115	12.9773	16.361	14.5278
RPL18	14.0932	12.9738	13.7986	12.6357	15.1197
ADRA2A	4.8905	11.9019	8.95057	9.47903	8.26597
ADRA2B	1.46091	1.46091	6.1581	1.46091	6.34289
RPL19	15.0119	14.2947	13.9457	14.403	15.6236
TEX26	1.07281	1.07281	1.07281	1.07281	1.07281
TEX22	1.84396	1.84396	1.84396	1.84396	1.84396
TEX28	1.01976	1.01976	1.01976	1.01976	1.01976
TEX29	1.35986	1.35986	6.69381	1.35986	7.23943
SYT8	1.11545	1.11545	6.61728	1.11545	1.11545
SYT9	1.78636	1.78636	1.78636	10.4105	8.71266
MTCH2	12.0233	12.1933	12.7086	10.5123	12.0112
MTCH1	12.8575	11.7035	12.8755	11.1667	12.969
SYT1	13.4575	8.15754	3.34017	2.07737	8.87155
SYT2	9.24371	10.0501	7.80533	10.1991	7.96012
SYT3	6.19618	1.17159	1.17159	1.17159	4.73707
SYT4	7.51056	6.39224	13.196	1.42177	1.42177
SYT5	1.24263	1.24263	4.32996	1.24263	1.24263
SYT6	5.60908	2.27651	2.27651	2.27651	10.1381
SYT7	14.703	11.7849	11.7933	10.6169	12.9606
TIAL1	11.8723	11.5893	12.4563	11.1612	12.9427
FUBP3	10.7873	10.8051	12.3411	9.92008	12.0429
FUBP1	12.8442	12.7861	13.6555	12.0314	12.7065
SCHIP1	8.76272	2.64672	7.62277	2.64672	8.81091
MARCO	1.32599	1.32599	7.36122	1.32599	1.32599
SAP30	7.38886	3.13456	9.7682	3.13456	7.20427
NBL1	9.3703	7.94174	9.19474	10.2521	12.3412
HSFX2	1.73717	6.62535	1.73717	1.73717	5.89961
HSFX1	2.26778	2.26778	2.26778	2.26778	2.26778
DRC7	1.44238	1.44238	5.67547	1.44238	5.39479
DRC1	1.29389	1.29389	3.85392	1.29389	1.29389
C1orf53	7.58715	2.38605	7.17611	2.38605	2.38605
C1orf52	9.99076	10.0769	10.4523	9.48269	8.74999
C1orf50	9.19373	3.67935	8.0349	3.67935	8.47036
C1orf56	9.30596	11.765	11.4012	10.9476	10.9053
C1orf54	2.9974	2.9974	8.21728	2.9974	8.37252
2018-03-01	11.6468	11.9802	11.5563	14.849	12.3168
2018-03-02	9.18823	2.77964	8.32648	2.77964	10.8009
SMPD4	11.9562	10.4757	12.1896	10.0059	12.7194
SMPD1	10.5728	3.79198	9.6522	9.64642	10.8617
SMPD3	8.89841	3.10801	10.7351	3.10801	10.3914
SMPD2	8.84392	7.16047	8.07197	2.72555	7.715
BRIP1	9.79051	9.52259	12.8012	10.4187	10.8352
PDE11A	13.2569	6.48656	7.02766	7.09571	7.91694
TTC28	9.49557	11.7362	12.3463	9.48941	11.3563
TTC29	1.467	1.467	5.65579	1.467	1.467
TTC24	1.15151	1.15151	1.15151	1.15151	1.15151
TTC25	7.01605	3.00474	6.27107	3.00474	5.02054
TTC26	9.52836	6.71376	10.8289	10.3983	9.84546
TTC27	10.0528	10.2125	11.1423	9.20435	11.4041
PATL2	2.14219	2.14219	5.03355	2.14219	2.14219
TTC22	9.94072	10.3883	9.7231	7.33471	8.38797
TTC23	9.3906	8.25641	10.2002	3.72159	9.49058
ENO1	14.0251	12.9403	13.9695	12.7419	13.7969
ENO2	10.392	3.10022	12.8222	7.46257	8.45708
ENO3	7.10841	2.84541	7.18829	2.84541	7.88753
ENO4	5.01366	2.05977	3.57244	2.05977	2.05977
CFD	2.0941	2.0941	5.11408	2.0941	7.72703
OBSCN	9.72678	8.30155	8.07863	3.12291	10.8294
MCL1	13.0089	12.457	14.5711	11.9359	13.5343
SORBS1	10.7493	9.09801	11.8356	9.67076	9.03286
SORBS3	11.3797	9.22131	8.87001	7.2732	10.6797
SORBS2	13.758	12.8098	12.4537	10.0765	14.8875
ODC1	14.9778	12.8007	15.3985	14.4032	14.4492
IL18RAP	10.1484	1.88418	6.08486	1.88418	1.88418
EOMES	7.44079	1.97219	6.7102	7.75787	6.82036
CGB1	1.14489	1.14489	1.14489	1.14489	1.14489
CGB2	1.05999	1.05999	1.05999	1.05999	1.05999
FKBP14	11.4408	10.7838	10.2799	11.2588	11.4027
FKBP15	11.9542	11.3605	12.0932	10.6707	12.36
UBE2J1	12.5649	14.3987	12.7298	12.1774	13.5614
FKBP10	11.8036	9.71579	8.12339	7.09922	11.4128
FKBP11	12.2906	11.3695	8.50339	10.3279	12.6072
FBXO10	9.4831	9.2906	9.0725	3.10407	10.0447
FBXO11	11.4794	12.1892	12.4986	11.4217	11.6914
FBXO16	10.5336	10.351	7.3894	7.04531	9.23258
TACO1	9.804	7.14119	10.5158	9.82198	10.2264
FBXO15	2.16461	6.3725	2.16461	2.16461	2.16461
SFTA3	1.35812	1.35812	8.20013	1.35812	1.35812
SFTA2	1.07569	1.07569	1.07569	1.07569	1.07569
CNGB1	1.10422	1.10422	1.10422	1.10422	1.10422
CNGB3	1.98733	1.98733	1.98733	1.98733	5.62211
BCLAF1	14.0345	14.7461	14.5243	13.714	14.2493
PLA2G6	10.5488	6.5018	9.57986	8.65875	10.6101
PLA2G7	7.40333	12.2791	8.72774	13.7356	11.972
PLA2G5	2.16404	2.16404	2.16404	2.16404	6.59274
PLA2G3	1.25794	1.25794	7.08274	1.25794	1.25794
GDPGP1	10.2167	10.3857	9.86079	10.9332	8.35809
CCDC77	9.19487	9.65429	10.2347	7.58043	9.88168
KRTAP1-3	1.04676	1.04676	1.04676	1.04676	1.04676
KRTAP1-4	1.01956	1.01956	1.01956	1.01956	1.01956
CCDC73	7.33171	6.12896	5.59959	1.69111	1.69111
CCDC70	1.04212	1.04212	1.04212	1.04212	4.44319
CCDC71	7.6349	8.58218	8.3582	6.95096	7.3839
CCDC78	2.71513	2.71513	2.71513	2.71513	9.86708
HIST3H2BB	5.60628	7.34528	6.20729	2.7618	7.84206
GHITM	11.3142	11.0337	13.7037	9.57137	11.355
CSHL1	1.02174	1.02174	1.02174	1.02174	1.02174
FKBP1B	5.24962	2.32437	4.1338	2.32437	7.46504
FKBP1A	14.4791	13.2271	13.3603	11.3462	13.5549
MAP10	2.20164	2.20164	4.03955	2.20164	6.88029
LGALS9C	1.15454	1.15454	5.96107	1.15454	1.15454
LGALS9B	1.19257	1.19257	1.19257	1.19257	1.19257
UNC50	10.2361	9.7886	11.9152	10.3155	10.5938
NKAIN4	4.1107	1.06086	1.06086	1.06086	1.06086
NKAIN3	1.0757	1.0757	1.0757	1.0757	6.11752
NKAIN2	9.42499	1.42461	8.60172	1.42461	3.53768
NKAIN1	11.2528	1.18041	7.59684	1.18041	8.19717
MAP1A	8.71559	7.20435	11.6816	8.53055	11.5015
MAP1B	16.0007	16.1266	16.5567	11.7922	14.3738
IGSF9B	8.70552	2.27649	5.45824	2.27649	10.0664
RMI2	8.47317	7.1165	12.3356	11.6313	10.2879
UNC5B	8.55448	3.46178	10.6177	8.96774	13.0012
UNC5C	9.86176	14.4097	8.37519	12.2305	13.9572
VGF	1.62472	1.62472	4.55232	1.62472	9.03342
UNC5A	5.22711	1.86354	11.1628	1.86354	6.05127
UNC5D	8.53677	1.94561	1.94561	8.669	10.9411
MAP1S	9.96378	7.74	9.26971	3.77694	9.54318
CCP110	12.3768	11.9882	13.7463	9.48366	12.608
RPL18A	14.0389	13.1678	13.3214	11.2615	14.9934
CLEC18A	1.74186	1.74186	1.74186	1.74186	9.21751
CLEC18C	4.45647	1.16848	1.16848	1.16848	3.96012
CLEC18B	5.51193	6.64898	2.04706	2.04706	7.01661
SDR42E2	5.11504	1.60588	4.25815	1.60588	1.60588
SDR42E1	11.5395	11.1236	11.2621	7.11181	9.93947
ALOX12B	7.42795	1.60611	1.60611	1.60611	1.60611
EPB41L1	10.4945	10.521	11.5453	11.096	12.352
PPCDC	8.69976	3.55241	7.88235	7.35956	9.12271
EPB41L3	6.14645	3.29783	9.28566	11.043	11.5455
EPB41L2	11.0567	10.6076	11.673	10.579	12.5844
EPB41L5	13.4839	12.0821	13.1533	10.6348	12.8603
ACSS3	9.46931	3.21187	9.0531	3.21187	9.47116
ACSS2	10.2257	9.22569	8.45435	7.4091	10.2984
ACSS1	12.0161	9.7024	10.7043	9.07064	11.7097
KIDINS220	13.0471	13.4711	14.4309	11.2805	13.4234
PCOLCE2	2.117	2.117	8.19899	2.117	9.13908
DFNA5	6.49921	10.5306	7.92607	8.0493	10.3279
MAGEH1	8.68695	12.9828	6.52974	7.14137	10.8129
WNT3	8.67544	10.1636	9.71459	10.227	10.2136
WNT2	1.25147	1.25147	3.16871	1.25147	1.25147
WNT1	1.07808	1.07808	1.07808	1.07808	1.07808
LRRN4	1.3869	1.3869	1.3869	1.3869	5.63649
AGXT	1.05813	1.05813	9.91781	1.05813	1.05813
WNT6	1.26898	1.26898	1.26898	1.26898	1.26898
LRRN1	13.4834	14.7771	9.46487	11.4957	12.3608
WNT4	6.67572	2.24254	7.48327	6.97925	6.59049
RNF175	1.57192	1.57192	4.844	1.57192	4.32055
RNF170	9.33003	9.76429	11.2471	9.81573	10.6901
PCNA	10.9708	8.81058	12.9841	8.93105	11.6842
ZBTB7A	12.6251	10.8052	9.66261	11.5158	11.2413
ZBTB7C	7.47222	7.63956	9.8341	9.09278	8.75162
ZBTB7B	11.723	11.4311	10.5005	10.3319	11.7649
PCNP	12.0708	13.2111	12.7386	9.98887	12.2568
PCNT	11.6374	10.619	11.7672	10.1671	12.5236
UTY	13.1362	12.8187	12.5659	13.9077	13.4378
PACRG	1.90036	8.76546	7.62896	1.90036	1.90036
DNPH1	10.9524	7.99971	9.49931	10.0815	10.27
UFD1L	11.64	10.7598	12.0348	10.8194	12.1715
ILF3	12.3638	13.4234	13.8936	12.5297	14.2944
ILF2	11.6889	10.4306	14.4416	12.5523	13.475
BOK	8.47481	7.05223	6.14677	11.0974	8.59888
BOC	8.25279	3.13233	8.04384	7.28145	10.2287
DENND2C	7.98737	10.6397	9.42126	2.74166	10.1765
DENND2A	6.61786	2.88171	9.20146	2.88171	9.62996
DENND2D	10.7797	7.96245	8.52787	8.52193	8.74664
GAGE1	1.14127	1.14127	1.14127	1.14127	1.14127
PPT1	13.3601	11.5162	12.8744	12.0792	12.4802
RABAC1	11.2071	9.02341	9.7297	8.10621	12.0592
INPP4B	7.51268	13.416	13.9948	11.0719	11.1065
INPP4A	10.7065	10.8331	11.889	9.38156	12.5986
SAFB	11.8728	11.4223	12.3904	10.8242	12.5409
TRNP1	2.569	6.23822	7.75939	2.569	5.69345
PPP1R26	10.6888	8.60854	11.0636	4.23675	11.2901
PPP1R27	1.22965	1.22965	1.22965	1.22965	1.22965
PPP1R21	11.5629	10.4876	10.8949	9.61441	10.3203
NGLY1	12.0853	10.7607	12.7308	9.80836	12.9307
LMX1A	1.2549	1.2549	1.2549	1.2549	1.2549
ZCCHC24	8.47839	7.08463	8.12287	7.7315	11.427
LMX1B	8.83175	2.17401	6.68433	2.17401	8.26999
OR6V1	6.36767	1.55553	1.55553	1.55553	1.55553
ETV3L	1.10159	1.10159	1.10159	1.10159	1.10159
KCP	1.97001	1.97001	6.69663	1.97001	6.76237
CNR1	2.04306	2.04306	2.04306	2.04306	9.42477
GBX2	1.413	1.413	6.01363	1.413	1.413
GBX1	1.48824	7.36791	1.48824	1.48824	1.48824
CNR2	1.29408	1.29408	1.29408	1.29408	1.29408
GNL3L	9.02236	8.14281	8.1388	3.6897	9.30905
OTULIN	10.6775	11.9541	13.3908	10.5842	13.3849
TGS1	11.1837	12.7933	12.1852	10.5931	12.3982
ANKS1B	10.2221	9.10307	10.555	8.89781	10.6889
ANKS1A	12.1838	10.7303	11.2862	10.0909	11.4974
ADAM10	13.6325	14.2317	13.5722	12.6212	13.8654
ADAM11	1.70767	1.70767	1.70767	1.70767	7.95405
ADAM12	7.33591	8.01904	7.08259	9.90716	12.1696
ADAM15	11.7951	11.1354	10.6716	10.1231	12.6351
ADAM17	10.6235	10.7214	12.6563	8.2026	11.5526
ADAM18	1.04087	1.04087	1.04087	1.04087	1.04087
ADAM19	5.77094	2.80593	10.5593	7.35596	10.6962
MEPE	1.76279	1.76279	1.76279	1.76279	8.8887
HAGH	10.8434	9.22976	10.8111	8.44555	10.9671
GLYAT	1.24234	1.24234	1.24234	1.24234	1.24234
OPALIN	1.16707	1.16707	1.16707	1.16707	1.16707
U2AF1L4	8.40192	3.12623	9.54934	8.09432	10.4675
NDEL1	10.8498	10.7225	10.5086	9.2841	11.9291
SHANK3	6.69246	6.84045	8.82011	3.33027	10.6602
SHANK2	12.9821	13.7147	10.815	12.0204	12.1481
SHANK1	2.00661	2.00661	2.00661	2.00661	5.61008
PLAC8L1	7.17996	2.12553	2.12553	2.12553	5.55383
PCSK9	1.12382	1.12382	8.73593	1.12382	4.87777
PCSK2	1.20537	1.20537	8.69698	1.20537	1.20537
PCSK6	10.2792	8.99484	9.80294	10.9137	10.845
PCSK7	11.6178	8.66224	10.2847	10.847	12.0207
PCSK4	7.31182	7.12178	5.95668	1.64919	6.17513
PCSK5	8.92465	3.08964	8.6582	3.08964	9.97572
SP140L	10.2266	3.23864	11.3867	10.7915	11.3262
IFNAR2	9.71962	7.07822	10.776	3.7234	10.2425
TC2N	14.1891	13.1706	11.5358	14.8124	12.3068
PLTP	6.45454	10.868	7.96618	6.78988	12.6412
DPYSL4	9.22378	7.63151	5.81866	1.54514	7.74634
SETBP1	12.4643	12.4088	12.2986	11.1789	11.3818
SAMSN1	6.49918	2.85371	9.44031	8.07282	8.58194
FAM151B	2.96494	7.64386	5.44254	2.96494	7.41809
FAM151A	1.09565	1.09565	1.09565	1.09565	1.09565
CACFD1	10.5886	7.48582	11.4757	3.98371	10.204
PAXIP1	10.2916	11.1574	11.1433	11.8033	11.2682
USE1	10.981	11.2327	7.99501	9.69975	9.91361
CNRIP1	3.44915	3.44915	9.3413	3.44915	9.50568
DTX3	9.62338	10.2929	10.2916	9.12769	9.15152
CDC34	8.83539	7.48307	9.3845	3.28729	9.35306
CDC37	11.3619	11.2135	11.8545	9.91386	12.8367
OR2T34	1.15624	1.15624	1.15624	1.15624	6.26692
OR2T35	1.04246	1.04246	1.04246	1.04246	1.04246
OR2T33	1.14757	1.14757	1.14757	1.14757	1.14757
SPIN2A	10.2381	11.0278	6.21844	9.01947	10.0202
SPIN2B	7.97403	3.77569	9.82414	3.77569	8.35951
PGLS	10.2453	3.72533	10.0465	3.72533	10.7072
IRAK4	10.6232	10.0752	10.8651	3.69148	10.8231
WDR7	12.0102	12.6111	12.0302	11.0276	11.9155
CCNA2	9.28664	9.13873	11.4307	8.64756	11.1551
DIAPH2	12.9288	14.0871	11.5054	10.2318	12.8164
VPS25	10.6593	8.25101	11.2525	7.63689	11.1385
DYNC1I1	5.60307	2.69561	9.70108	2.69561	8.03974
VPS28	11.6	9.45368	12.4196	8.94097	12.123
VPS29	12.149	11.3911	13.7485	12.3899	12.3431
SKA1	7.41087	10.0436	10.4051	8.3668	9.32885
SKA3	9.54208	8.58164	10.7187	13.0562	10.6017
SKA2	9.02523	9.20808	12.7959	12.2374	10.676
GRID2IP	4.97829	1.64173	1.64173	1.64173	6.73399
PCDH20	1.30154	1.30154	1.30154	4.90766	3.96745
PGAM5	10.9696	9.27614	10.3305	11.1539	11.7369
C6orf89	12.7662	11.8723	12.5672	11.0679	12.7713
PPP1R13B	13.0133	11.9762	11.214	11.466	12.8618
PPP1R13L	11.3737	6.57536	9.28572	7.95281	9.79736
WNT10A	1.75497	1.75497	9.24513	1.75497	1.75497
WNT10B	6.56662	2.25026	5.44694	2.25026	7.8737
OR4A47	1.01724	1.01724	1.01724	1.01724	1.01724
PYY	1.10092	1.10092	1.10092	1.10092	1.10092
TM4SF18	5.95588	3.24989	10.0175	10.7925	11.7465
TM4SF19	1.92966	1.92966	1.92966	1.92966	8.59443
POU3F3	1.34133	1.34133	1.34133	1.34133	1.34133
POU3F1	1.31506	1.31506	1.31506	1.31506	1.31506
LAMB1	9.69629	8.58884	12.6536	11.8762	15.3013
LAMB3	2.5886	2.5886	11.2547	2.5886	7.81244
LAMB2	13.546	9.14768	10.0755	9.59983	12.7553
CYSLTR2	2.23744	2.23744	6.34866	7.28739	6.33456
LAMB4	1.6806	1.6806	1.6806	1.6806	9.56419
ATP7B	9.09475	3.22961	12.0782	3.22961	10.9354
MPHOSPH9	10.9367	11.5227	13.9462	12.0603	12.0521
MPHOSPH8	12.2744	12.108	13.4084	13.6357	13.0619
MPHOSPH6	9.64692	8.32146	10.5845	9.40187	9.96207
ASTN2	12.271	11.8089	8.40693	9.5832	13.889
ASTN1	1.38754	1.38754	3.48	1.38754	1.38754
RSPH9	6.86758	7.64472	7.43329	2.71934	7.43388
MGA	13.9389	14.0284	13.639	12.9913	13.8613
MGP	12.1855	2.54207	12.068	11.2316	13.1407
ADSS	11.099	10.7827	11.1207	10.43	11.5369
SAMD4A	11.5638	7.75998	8.93131	10.4795	10.7601
ADSL	10.8049	10.0432	10.7523	7.64665	10.7225
SAMD4B	12.9624	12.4331	12.2323	12.7359	12.9467
GAS2L1	9.48664	7.47144	8.33655	9.47	9.79895
GAS2L3	8.81335	10.2423	12.1209	12.247	11.5396
GAS2L2	1.14163	1.14163	2.50322	1.14163	1.14163
FAM53C	10.804	10.1784	11.0486	9.35357	11.5796
HN1L	12.9015	11.5338	13.8678	11.86	13.5884
ZW10	10.3415	7.00114	10.1296	8.2705	10.5181
RSRC1	10.7166	9.98801	10.682	9.56755	10.6067
RSRC2	12.9363	12.2387	13.7834	12.7067	13.2931
CPN2	1.77315	1.77315	1.77315	1.77315	8.50626
CPN1	1.23387	1.23387	6.61236	1.23387	1.23387
HLA-DMB	8.83259	2.27811	10.6139	9.21195	10.7093
CDADC1	6.18488	7.04437	11.2141	3.5658	9.03707
GABBR1	12.0517	10.9788	5.5195	9.31854	11.3675
NLGN2	8.7598	8.3738	6.81963	3.30825	10.0743
NLGN3	9.10662	2.67982	5.22365	2.67982	5.73342
ARHGAP44	8.66116	6.73605	9.41351	10.2474	11.6009
CASQ1	1.58071	1.58071	1.58071	1.58071	1.58071
ARHGAP40	1.16697	1.16697	1.16697	1.16697	1.16697
CASQ2	2.18178	2.18178	10.8084	2.18178	4.89777
NUP107	11.1892	11.3568	12.9768	11.3638	13.0813
TNNT1	1.85542	1.85542	3.4804	7.88211	4.68993
CDC42EP3	12.1141	10.6847	12.9487	11.4335	11.207
CDC42EP2	8.657	3.13003	8.70211	3.13003	8.75206
CDC42EP1	9.03737	7.3931	5.49382	8.05787	11.1778
CDC42EP5	5.66474	1.59618	1.59618	1.59618	1.59618
CDC42EP4	9.55062	10.9173	11.7456	9.32461	10.8213
GPRC6A	1.19595	1.19595	1.19595	1.19595	1.19595
TBKBP1	9.45971	7.83455	7.2393	9.6851	8.52464
RAB36	9.08158	10.6523	9.96922	7.26775	10.787
ABI2	14.3693	13.7504	14.9242	14.3917	12.6601
ABI3	2.92563	2.92563	8.15819	2.92563	8.96528
ABI1	12.5555	11.1687	13.0074	10.2473	11.7915
TESC	5.59559	2.71168	9.64014	2.71168	8.65567
OTP	1.17401	1.17401	1.17401	1.17401	1.17401
PITPNC1	8.04656	2.98641	9.97754	7.20418	9.43032
KRT39	1.14728	1.14728	1.14728	1.14728	1.14728
KRT38	1.02344	1.02344	1.02344	1.02344	1.02344
ZBED5	12.2903	12.3726	12.9837	11.7224	12.0186
KRT31	1.12336	1.12336	1.12336	1.12336	1.12336
KRT32	1.07654	1.07654	1.07654	1.07654	1.07654
KRT35	1.05169	1.05169	1.05169	1.05169	1.05169
DHDDS	12.9021	10.2244	11.3683	10.2915	11.2347
KRT37	1.0424	1.0424	1.0424	1.0424	1.0424
KRT36	1.18075	1.18075	1.18075	1.18075	1.18075
IL21	1.05931	1.05931	1.05931	1.05931	1.05931
IL20	1.07824	1.07824	1.07824	1.07824	1.07824
IL22	1.09068	1.09068	1.09068	1.09068	1.09068
IL25	1.06487	1.06487	1.06487	1.06487	1.06487
IL24	1.71088	1.71088	1.71088	8.8555	1.71088
IL27	1.07902	1.07902	1.07902	1.07902	1.07902
IL26	1.21085	1.21085	1.21085	1.21085	1.21085
TIMP1	10.5094	6.95138	10.5469	13.2879	12.5556
CLINT1	12.7028	12.8761	14.3317	12.4631	13.2238
C4B	9.45547	2.89622	10.4501	10.3147	9.30187
AHRR	6.85115	2.37094	7.58251	2.37094	7.14913
ADCY4	6.0602	3.37289	4.48481	3.37289	10.4764
ADCY5	5.34196	6.28136	8.13461	8.17721	8.63866
ADCY6	11.3612	8.61796	11.3885	8.40623	11.8695
ADCY7	6.23039	10.1285	7.51345	3.25191	10.2401
ADCY1	9.3388	9.88517	13.2656	9.33227	9.51269
ADCY2	11.4085	1.86337	12.1781	7.57623	10.8272
ADCY3	9.65575	6.99438	11.5922	7.55417	10.996
ADCY8	1.09824	1.09824	1.09824	1.09824	1.09824
ADCY9	7.74935	10.2294	10.7351	8.03288	10.6013
NUCKS1	13.7814	15.493	15.1952	15.3257	14.457
DDI2	13.6604	13.2329	12.8268	12.3445	13.6561
DDI1	1.52624	1.52624	1.52624	1.52624	5.76096
XRCC1	12.0192	9.40221	11.7572	10.6067	11.7248
XRCC3	7.97468	3.18955	7.65031	3.18955	9.55123
XRCC2	9.52016	9.44156	10.3717	8.34272	9.98882
XRCC5	13.8682	13.0088	15.5207	14.1927	14.2023
XRCC4	9.00429	7.7173	9.71035	8.76636	8.41272
XRCC6	12.5035	12.0083	13.7456	11.2385	13.1686
MEIS3	10.7997	2.42662	7.59988	6.81815	10.1484
MEIS2	2.58753	2.58753	8.04059	2.58753	7.87726
MEIS1	2.96172	2.96172	9.3319	2.96172	7.53091
CTLA4	1.63346	1.63346	9.26603	1.63346	1.63346
ESPNL	1.34363	1.34363	4.4414	1.34363	1.34363
RSL1D1	13.9188	14.0771	12.9409	13.7322	13.7843
DDX60	9.80298	10.2683	11.397	10.5348	10.2075
RBP3	1.0268	1.0268	1.0268	1.0268	1.0268
H2AFY2	10.6202	6.40048	11.662	9.71723	10.2629
ADCY10	7.16983	1.93615	6.54158	1.93615	6.61485
KCNA6	1.17716	1.17716	1.17716	1.17716	1.17716
KCNA7	1.51307	1.51307	1.51307	1.51307	1.51307
KCNA4	1.45256	1.45256	1.45256	1.45256	1.45256
KCNA5	1.28525	1.28525	7.50203	1.28525	1.28525
KCNA2	5.02954	1.96734	8.63319	1.96734	6.47336
KCNA3	6.94139	1.86893	8.9741	1.86893	7.39629
KCNA1	1.35444	1.35444	11.9225	1.35444	4.69292
OPTN	10.2802	10.5383	12.6845	7.71705	10.5449
BHMT	1.73097	7.72492	2.97586	1.73097	1.73097
OPTC	1.10427	1.10427	1.10427	1.10427	1.10427
FTL	13.4808	13.7407	16.4305	13.6748	17.4191
MCCC1	11.3435	11.0365	10.7434	12.5932	11.1636
ZDHHC1	8.0782	2.09485	3.96983	9.52526	7.99237
ACACB	9.64364	8.26922	10.4715	3.58027	10.9101
ZDHHC3	11.9192	9.7127	11.1847	11.1753	11.7563
PLA2G2A	12.3833	12.1771	2.44194	11.0636	14.8969
PLA2G2C	1.2173	1.2173	1.2173	7.73751	1.2173
PLA2G2E	1.05136	1.05136	1.05136	1.05136	1.05136
PLA2G2D	1.38068	1.38068	9.85321	1.38068	1.38068
PLA2G2F	1.58328	1.58328	1.58328	1.58328	1.58328
SLC22A9	1.07186	1.07186	1.07186	1.07186	1.07186
CYFIP1	13.1772	13.1255	13.3584	12.8759	13.3008
CYFIP2	14.5608	10.7846	10.4778	11.0734	11.7232
TTPAL	11.1933	9.82161	11.5505	11.6044	11.2788
KRTAP29-1	1.01819	1.01819	1.01819	1.01819	1.01819
LHPP	7.44833	2.50785	7.72884	2.50785	7.28531
NUP188	12.3506	11.8992	13.4768	10.6172	12.648
GLT8D2	6.98683	2.39367	7.99403	2.39367	9.74431
GLT8D1	12.6852	10.6893	11.3494	10.9099	11.3946
OR2C3	1.29164	1.29164	1.29164	10.1682	1.29164
OR2C1	1.53818	1.53818	1.53818	1.53818	1.53818
REG1A	1.2216	1.2216	1.2216	1.2216	1.2216
REG1B	1.21512	1.21512	1.21512	1.21512	1.21512
MRGPRD	1.20456	1.20456	1.20456	1.20456	1.20456
MRGPRE	1.03784	1.03784	4.26619	1.03784	1.03784
MRGPRF	1.7665	1.7665	1.7665	1.7665	4.20176
MRGPRG	1.01862	1.01862	1.01862	1.01862	1.01862
HES1	12.0876	9.28667	10.9839	10.4666	10.763
TTC39A	11.4713	9.44461	12.6356	10.1926	11.1461
BPNT1	9.16514	6.89301	8.93733	7.41636	8.78734
BCL9	12.5905	11.6789	12.3834	10.7711	12.7632
BCL6	13.2099	11.3498	11.646	11.4751	11.4557
BCL3	9.6659	8.55078	9.76734	10.7402	10.6227
BCL2	9.7655	9.27615	11.6334	3.29812	9.82163
NPEPL1	10.0976	3.57162	9.01423	3.57162	9.98487
CLMN	13.1187	13.2905	13.6883	11.7485	13.2948
CLMP	5.56788	2.67793	9.95332	7.94148	9.53584
MTM1	8.5545	10.3249	10.723	3.77696	10.4871
CSNK1G2	10.3667	4.15341	10.2379	8.50436	10.3289
CSNK1G3	11.2161	11.7358	12.3737	10.6178	11.3705
CSNK1G1	12.1332	12.7271	12.5893	11.0494	12.1685
SERPINB1	10.0134	2.98134	10.9553	2.98134	8.88109
SERPINB3	1.19626	1.19626	1.19626	1.19626	1.19626
SERPINB2	1.37629	1.37629	1.37629	1.37629	1.37629
SERPINB5	5.53532	1.57299	1.57299	1.57299	9.65049
SERPINB4	1.04473	1.04473	1.04473	1.04473	1.04473
SERPINB7	6.82174	1.07663	1.07663	5.86533	4.60588
SERPINB6	12.2631	10.0876	12.478	11.983	13.5532
FAM76B	11.018	10.0883	9.42629	11.0036	9.87451
FAM76A	8.15391	9.31614	10.6657	7.98343	9.31551
EXD3	7.57539	2.68862	7.82016	7.04473	8.97993
EXD2	10.5216	11.2862	11.0392	10.6471	11.7787
EXD1	1.31164	1.31164	1.31164	1.31164	1.31164
ELP6	9.24221	3.95102	9.64735	3.95102	9.30558
ELP5	10.4588	7.64689	10.296	9.34527	10.4882
ELP4	9.67368	9.81865	10.5887	10.0538	9.92341
ELP3	10.0862	9.34687	11.0731	10.1271	9.66669
ELP2	12.8822	12.3433	12.1772	10.7949	13.4241
SPRYD3	10.6528	9.4599	9.48792	9.34953	11.138
SPRYD4	12.0399	11.1606	11.1394	12.1042	11.7676
KLHDC9	9.53014	2.5817	9.8398	8.32446	8.29987
NEMP1	11.3802	13.4772	13.6441	12.0996	12.2559
KLHDC4	9.68611	7.8174	8.85111	9.28676	11.0375
KLHDC2	11.3043	12.3496	13.0375	12.2964	11.9451
KLHDC3	9.5218	7.86968	9.5227	10.5813	10.55
KLHDC1	7.62505	10.058	8.09225	6.97899	8.03718
ASXL1	11.8326	11.1097	12.1504	9.92482	12.3215
TRIM51	1.0549	1.0549	1.0549	1.0549	1.0549
ASXL3	1.74303	9.9423	14.5221	1.74303	7.17869
ASXL2	13.2737	12.1944	13.9328	11.5761	12.7351
OR51H1	5.15668	1.71789	1.71789	1.71789	1.71789
HDDC3	8.31593	3.16656	8.67225	7.88747	9.14364
DONSON	9.71581	6.63756	12.2296	9.53714	10.171
SPATA13	8.07574	9.43838	8.36818	8.79566	10.8346
SPATA12	2.46422	2.46422	2.46422	2.46422	2.46422
SPATA17	5.40838	6.33745	7.84911	9.37689	6.56523
SPATA16	1.02511	1.02511	1.02511	1.02511	1.02511
SPATA18	8.69139	7.80485	1.81412	9.81318	8.48669
VCP	13.3135	11.7945	13.7584	12.1353	13.8779
ZNF214	2.6162	2.6162	9.48824	10.0411	6.12155
RINL	6.42672	2.0209	4.33944	2.0209	2.0209
HFE	9.3665	7.80421	6.66447	10.1307	8.71326
GPR146	7.69413	2.43627	4.21766	2.43627	6.51045
ZNF213	10.4768	8.98175	8.05879	7.81753	9.88997
GPR143	8.31618	7.58264	9.12165	10.3991	8.68907
SLC7A9	1.59157	1.59157	3.63855	6.66991	9.19566
GPR148	1.17169	1.17169	6.49105	1.17169	1.17169
GPR149	3.96453	5.70113	1.12398	1.12398	1.12398
HLA-C	11.2165	9.72133	13.6597	10.0404	12.9401
ZWINT	7.94294	9.02746	11.8247	2.91863	9.09582
CITED2	12.3948	13.1946	10.0327	13.5099	13.6597
CITED1	1.63584	1.63584	6.67617	1.63584	5.86995
SLC7A4	1.21408	1.21408	3.93415	1.21408	1.21408
CITED4	2.51073	2.51073	2.51073	2.51073	6.59246
DAGLA	11.0591	9.56776	10.6576	7.12935	10.0654
DAGLB	9.16832	10.1358	9.06685	8.00268	9.99709
SLC7A2	12.5467	14.5205	15.4102	11.8727	13.7671
SLC7A3	1.15046	1.15046	1.15046	1.15046	1.15046
PHF21B	8.05809	8.24439	7.786	2.14339	6.43135
CSNK1A1L	1.21382	1.21382	1.21382	1.21382	1.21382
HIRA	9.94227	3.97772	9.6742	3.97772	8.73954
RIN1	6.95804	2.53802	7.26436	2.53802	7.66529
RIN3	9.26767	2.78573	7.03204	2.78573	9.88885
RIN2	9.95841	11.2918	10.4822	8.29575	10.6167
WWOX	9.48601	8.69227	8.71448	10.3479	9.21118
BHMG1	1.06059	1.06059	1.06059	1.06059	1.06059
RIPK1	11.0643	9.34693	12.4231	4.6451	10.9892
RIPK3	8.26932	2.48635	4.74623	2.48635	7.32431
RIPK2	11.5112	12.1033	10.105	11.0165	12.0078
PDCL	9.35823	10.0635	12.142	7.72224	10.3347
SRCIN1	9.82595	8.58018	7.71538	8.09894	8.44884
PRAMEF4	1.01862	1.01862	1.01862	1.01862	1.01862
CRABP1	1.33868	1.33868	7.09541	1.33868	7.01606
CRABP2	8.8476	2.28167	5.58193	2.28167	2.28167
C7orf73	10.463	10.2697	11.7576	11.3496	11.1555
C7orf72	1.02233	1.02233	1.02233	1.02233	1.02233
PRAMEF7	1.01041	1.01041	1.01041	1.01041	1.01041
ZNF419	9.69486	9.4137	9.25125	8.48872	10.1684
ZNF418	5.95489	8.80437	6.67086	3.08308	9.29521
ZNF417	10.8608	11.2697	10.3547	11.4769	10.967
ZNF416	7.40247	8.3353	9.61023	3.20056	9.67139
ZNF415	8.25381	8.99764	9.61557	9.53918	8.95213
ZNF414	9.3864	7.14428	9.606	6.92038	9.66647
ZNF410	11.1537	10.4875	11.2999	4.38482	11.4479
GLIPR2	7.35205	10.8644	9.70555	10.137	9.58054
GLIPR1	9.54823	11.073	10.1993	11.1208	11.0102
SSSCA1	10.3798	9.90397	10.2056	10.7847	8.87956
POU4F1	1.20719	1.20719	9.19241	1.20719	1.20719
POU4F2	1.09897	4.74871	4.04194	1.09897	1.09897
POU4F3	1.13638	1.13638	1.13638	1.13638	1.13638
FBF1	5.68163	2.09372	8.20934	4.40681	8.54835
RASA4	9.00429	3.62597	9.12611	3.62597	7.62674
RASA1	11.8174	12.1079	11.8807	9.17784	12.0056
RASA2	10.5935	10.7836	11.3659	10.3365	11.552
RASA3	9.08237	7.1914	10.3035	7.71418	10.4755
ACTN3	1.09484	1.09484	1.09484	1.09484	1.09484
ACTN2	1.89279	1.89279	1.89279	1.89279	9.88042
ACTN4	14.706	11.9974	14.2087	12.8226	14.1146
EZR	13.5646	12.2329	14.1123	13.1564	13.6525
N6AMT1	9.8333	9.46787	9.21053	3.46689	9.183
ABLIM1	12.1199	11.8055	11.5874	10.8132	11.3411
ABLIM3	8.72075	8.67179	4.94589	8.66699	8.54528
ABLIM2	2.69552	7.30081	10.4154	2.69552	2.69552
FAM172A	11.093	11.6198	12.0541	8.38206	10.6497
GSTZ1	9.91734	8.12474	6.19889	8.23023	10.3625
RAB6A	14.7933	14.6177	13.1415	15.3749	13.4882
RAB6B	10.017	8.68457	6.88097	7.77998	8.89679
RAB6C	9.29034	10.8108	2.42001	9.58982	8.27984
GDI2	13.4028	13.6945	14.5395	12.2951	14.3103
GDI1	13.334	11.7965	12.721	10.7996	12.33
TTC30A	10.017	9.83378	8.54094	11.4688	9.56151
TTC30B	11.1109	10.0226	8.991	10.7867	9.40657
TFAP4	8.3038	3.20035	8.33678	3.20035	8.60012
SPDL1	9.87002	9.95041	12.2497	10.1221	10.7186
CALM1	13.626	14.0487	14.8249	14.0256	14.3384
NAPEPLD	11.9694	12.0448	11.2681	11.0556	10.4099
SPTA1	1.92995	1.92995	3.59399	1.92995	1.92995
HGSNAT	12.4905	13.3625	12.8931	13.8546	15.1326
CRYZL1	9.98841	8.89493	10.5943	10.6431	10.6463
SERF2	13.8403	10.1178	13.14	13.5677	13.3906
OR4L1	1.03877	1.03877	1.03877	1.03877	1.03877
NAT9	10.2266	8.65163	9.19464	9.15968	10.4371
NAT8	1.50104	1.50104	1.50104	1.50104	1.50104
NAT2	1.33741	1.33741	1.33741	1.33741	1.33741
NAT1	7.71427	2.92124	9.06688	2.92124	9.08948
NAT6	9.67225	9.5819	5.74261	2.07251	7.91545
ADGRL4	7.2639	7.7179	10.2509	3.54061	11.4737
ADGRL2	8.9579	9.98982	10.9451	10.7592	12.6859
ADGRL3	1.95917	1.95917	13.6587	1.95917	4.87846
ADGRL1	12.2455	12.6051	12.5327	7.31185	12.1929
FAIM2	1.47023	1.47023	1.47023	1.47023	4.7477
PARG	11.5355	11.674	12.2023	11.7941	11.9659
COX5A	12.9708	10.5282	13.3426	12.6658	11.7281
COX5B	11.3429	7.9466	11.1841	11.6883	10.7103
TMEM258	10.4211	4.16693	11.0151	11.2587	9.56596
TMEM257	1.08012	1.08012	1.08012	1.08012	1.08012
TMEM256	9.68489	3.19612	8.11765	3.19612	8.6687
TMEM254	13.1361	12.158	11.9145	13.6111	11.0961
TMEM253	1.44475	1.44475	6.04453	1.44475	6.22305
TMEM252	1.12142	1.12142	4.55105	1.12142	1.12142
TMEM251	9.85368	3.78718	9.96157	7.61096	10.2593
SIPA1L1	11.7162	10.8621	12.6692	8.69761	11.9717
SIPA1L3	13.5271	12.1051	12.3776	11.1682	13.0166
SIPA1L2	10.7215	9.77533	10.662	10.0042	11.2392
PPFIA4	8.43486	2.43946	8.45659	2.43946	9.80913
SLC35F5	12.5866	12.9719	13.3306	11.7313	12.4553
SLC35F4	1.57152	1.57152	1.57152	1.57152	1.57152
SLC35F6	12.4362	10.0851	11.7088	9.29793	12.1173
SLC35F1	1.82426	7.85502	9.45587	1.82426	9.7814
SLC35F3	8.76822	1.98082	7.53518	1.98082	9.78824
SLC35F2	11.6424	9.42063	10.4022	11.5901	11.5552
PPFIA1	12.486	12.4785	12.443	12.5803	12.614
SUPV3L1	10.504	9.98474	11.1347	8.43432	11.0834
LMAN1L	11.2004	8.65089	1.29305	8.19876	10.5892
TSPAN18	3.23577	7.70474	9.09191	9.74124	10.8825
TSPAN19	1.24883	1.24883	1.24883	1.24883	1.24883
MPC2	13.0769	10.037	14.0475	13.8048	13.1028
MPC1	9.63166	7.74878	11.238	3.64283	10.9947
TSPAN10	5.44978	2.39357	5.48482	2.39357	2.39357
TSPAN11	2.80075	2.80075	6.33263	2.80075	12.3001
TSPAN12	9.82062	6.96013	11.4276	3.52649	9.52895
TSPAN13	11.4942	10.6589	11.4995	10.5546	11.9726
TSPAN14	13.0851	11.2027	13.0289	11.6019	12.2844
TSPAN15	11.0345	7.9821	9.77582	3.1418	9.49956
TSPAN16	1.04757	1.04757	4.78642	1.04757	1.04757
TSPAN17	11.338	3.90377	10.4757	9.2599	11.0566
MT-ND1	19.1473	19.6091	17.0933	22.3274	16.4387
MT-ND2	19.4922	21.2984	17.6556	23.1676	16.3921
MT-ND3	14.1804	15.1116	13.8522	17.6989	12.3544
MT-ND4	20.7288	21.7836	18.9447	23.1883	18.778
MT-ND5	19.8861	20.0452	17.3964	22.3588	17.6599
MT-ND6	15.2431	15.4628	14.8553	19.108	13.4809
EAF1	11.4847	11.6676	13.0515	10.418	11.3452
EAF2	8.81109	11.5279	8.8375	6.77724	10.2464
FOXF1	1.59244	1.59244	8.8171	1.59244	1.59244
FOXF2	1.6699	1.6699	5.73311	1.6699	6.99353
RBPJL	1.12811	1.12811	1.12811	1.12811	1.12811
TMUB1	8.90859	6.31812	8.22098	2.47869	8.62941
TMUB2	10.5693	6.9362	10.393	7.49129	11.014
SCGB1C1	1.18905	1.18905	1.18905	1.18905	1.18905
KIAA1644	1.93418	1.93418	1.93418	1.93418	8.39372
SYNCRIP	12.4275	14.6251	14.0149	12.1005	13.6418
TRIM34	9.59966	7.42171	8.54551	8.03772	9.17358
MMAA	9.60687	11.0559	10.2068	7.82791	9.93747
MMAB	10.2905	7.68457	10.178	10.8389	11.5431
TYR	1.16789	1.16789	1.16789	1.16789	1.16789
ALG8	11.6642	13.1705	11.8702	13.1087	11.7294
ALG9	10.5283	9.0427	10.1295	9.7422	10.9122
ALG2	11.9977	12.3463	11.5274	11.3677	12.682
ALG3	11.8682	11.1576	10.6399	10.4386	11.6051
ALG1	8.53465	3.33869	9.58355	7.37612	9.65685
ALG6	10.5216	10.0878	11.0233	9.6887	9.39036
ALG5	10.7681	8.79476	10.98	12.4572	10.3214
WIF1	7.48957	2.02027	2.02027	2.02027	7.83217
PDXP	8.61863	2.55582	10.5773	2.55582	9.19241
RNGTT	10.517	11.3593	11.3872	4.03983	11.0673
KIAA1324L	10.3153	9.76197	3.09662	7.50029	10.3622
INSL5	1.26684	6.36929	1.26684	6.12614	1.26684
INSL4	1.06277	1.06277	1.06277	1.06277	1.06277
INSL6	1.36337	1.36337	1.36337	1.36337	1.36337
INSL3	1.2679	7.12617	1.2679	1.2679	3.49438
RTN1	9.15949	10.1315	11.0689	7.29535	9.30969
RDM1	2.16835	2.16835	2.16835	2.16835	7.08772
CLUL1	8.70029	8.7072	5.21221	8.91654	7.19575
PDX1	5.19731	1.26835	8.65107	1.26835	5.8129
FECH	9.76037	9.29507	9.82623	9.79628	10.8389
SCPEP1	10.759	8.69338	13.2175	9.23588	11.5756
ADAP1	9.80412	1.99665	8.67281	1.99665	4.84859
ADAP2	3.57418	7.04598	9.43938	7.58553	10.9339
KLHL10	1.68696	1.68696	3.62346	1.68696	1.68696
KLHL11	11.2904	11.2195	11.1057	9.70555	11.5302
KLHL12	10.4017	10.6314	12.0014	10.833	10.6076
KLHL13	3.04486	6.66993	8.31923	3.04486	8.58873
KLHL14	1.70322	1.70322	4.1522	1.70322	1.70322
KLHL15	9.62767	12.5349	11.6893	8.15424	11.326
KLHL17	8.19801	2.15394	6.36458	2.15394	8.51346
KLHL18	10.6204	9.65532	10.3595	8.349	11.0939
DMRTB1	1.02641	1.02641	1.02641	1.02641	1.02641
C7orf61	1.86781	1.86781	3.97508	1.86781	1.86781
GABPB2	10.879	9.43704	11.7963	11.5892	11.7032
IGIP	10.6301	11.7712	10.7395	9.31842	10.3616
NPTX1	1.64781	1.64781	14.1884	6.66686	7.39548
IER2	10.4677	4.05141	11.0437	9.62462	11.6141
PARP1	12.7011	10.8903	12.8961	12.7071	12.7628
SLN	1.13444	1.13444	1.13444	1.13444	1.13444
SLK	12.5634	14.144	13.6121	12.9838	12.8584
SLA	9.48372	3.12258	9.50985	3.12258	8.7873
PHYH	9.86324	9.43243	11.2975	3.58382	10.2834
GFY	1.14582	1.14582	7.5797	1.14582	1.14582
NOTCH4	6.91599	8.29258	8.72776	3.46251	11.6085
PHGR1	5.4933	1.25892	1.25892	1.25892	1.25892
MEAF6	12.8559	12.1282	12.3558	9.51416	11.5033
MSMP	1.33237	1.33237	1.33237	1.33237	1.33237
AZIN1	11.593	13.212	13.9337	11.5142	12.8767
NOTCH1	9.94185	9.75865	11.4824	9.38372	12.7959
NOTCH2	14.5515	14.4812	11.4379	13.1228	13.6515
NOTCH3	11.893	11.6858	11.0072	13.1489	13.9638
ZNF658	7.67593	7.44566	8.47641	9.65256	9.56823
ZNF655	13.6445	12.3173	9.60399	8.63799	11.4396
TCTEX1D2	7.58495	8.66041	9.40906	7.68041	6.14451
TCTEX1D1	1.3317	1.3317	7.17178	1.3317	1.3317
ZNF653	7.62394	2.88102	5.10023	2.88102	7.59951
TCTEX1D4	1.22212	1.22212	3.34481	1.22212	6.27183
N4BP2L1	5.16508	6.99737	10.1235	10.3168	8.68462
RAPGEF5	8.72976	8.05442	11.8393	9.02379	12.7826
RAPGEF6	13.2858	12.4444	13.1882	11.3755	12.9537
N4BP2L2	13.1446	13.338	13.6515	13.9823	13.588
RAPGEF1	11.4899	10.3706	12.1433	10.5166	12.4355
RAPGEF2	12.505	10.4872	12.7835	9.95375	12.8902
RAPGEF3	8.05538	3.31724	3.31724	8.0046	7.36966
ZNF384	12.3399	11.7622	11.5099	11.5533	10.0386
ZNF383	9.4616	7.57341	10.2902	11.1823	9.08457
ZNF382	10.9536	10.5212	10.5331	13.3449	10.4861
POC1B	9.71519	10.461	10.1471	7.72404	11.4037
KRTAP3-2	1.10332	1.10332	1.10332	1.10332	1.10332
KRTAP3-3	1.11607	1.11607	1.11607	1.11607	1.11607
KRTAP3-1	1.03141	1.03141	1.03141	1.03141	1.03141
SNRPD3	10.5326	9.46571	11.7402	9.09871	11.0642
SNRPD2	11.9008	7.36284	11.9125	11.7331	12.2566
SNRPD1	10.0191	9.13772	12.6966	10.3449	11.182
NMBR	1.0828	1.0828	4.97091	1.0828	1.0828
PKP2	10.7286	10.3729	11.6917	9.64307	9.89292
IFT43	9.77226	7.37806	9.04313	7.1581	10.5261
IFT46	9.8063	8.91061	10.0718	8.71271	9.20662
RFX6	8.90855	9.16239	7.57823	12.1808	1.05765
GLDN	2.15714	2.15714	10.273	2.15714	8.14906
GLDC	2.22775	2.22775	7.33897	2.22775	6.27613
QPCT	2.73823	2.73823	2.73823	7.78697	8.13142
ROS1	1.69064	1.69064	1.69064	1.69064	1.69064
PC	9.70822	8.95746	7.99191	3.13156	8.76088
DHRS12	8.4562	7.45324	6.63065	3.40191	9.84768
DHRS13	9.92115	3.15686	9.41344	3.15686	6.42055
GPR89B	10.5014	9.46878	11.4131	12.6298	11.9564
GPR89A	9.7092	11.5597	11.6715	9.28801	11.2313
MAP1LC3B2	1.73905	1.73905	5.60451	1.73905	6.36194
LGMN	11.6118	11.7741	13.1487	10.5568	13.7914
PRSS58	1.0622	1.0622	1.0622	1.0622	1.0622
CAPS2	2.98748	8.96166	8.76745	6.93451	7.34307
EHMT1	11.7032	11.5209	11.8788	10.7284	12.2825
EHMT2	11.3955	11.5111	10.8701	9.37894	11.1952
ADIPOR2	11.8506	10.7622	12.1698	9.27267	11.6328
ADIPOR1	14.0579	12.8961	13.3287	13.7665	13.2207
NBPF26	9.55888	9.7291	9.14691	7.48192	8.86026
NBPF20	6.16304	6.43988	8.16695	8.83359	8.41053
MARK4	10.4877	8.73035	8.79386	9.87133	10.2266
STOX1	2.5789	8.88005	10.8375	6.89865	8.69953
MARK1	9.94015	8.74857	11.2452	11.0587	9.98351
MARK2	13.034	11.5751	11.366	10.0983	11.9087
MARK3	12.5178	12.0254	12.8559	11.2523	12.9001
IGBP1	11.3589	10.7875	11.9301	11.6982	11.982
TPD52L2	11.9266	11.0032	13.2975	9.87972	13.0521
TPD52L3	1.08515	1.08515	1.08515	1.08515	1.08515
TPD52L1	11.0187	9.37236	10.328	3.41387	11.4581
EFCAB11	9.15675	9.47083	8.79461	7.01922	9.07546
EFCAB13	8.27979	8.83906	9.95772	7.88316	9.26223
EFCAB12	7.38314	2.70654	7.05517	2.70654	10.2964
EFCAB14	14.611	13.3936	14.0199	13.1078	13.8879
CAPSL	1.43386	1.43386	3.01063	1.43386	1.43386
ACTR3C	10.1731	11.7626	9.44596	10.2913	9.56737
ACTR3B	9.88001	10.1593	10.1307	4.11015	10.2941
WDR13	11.1708	10.118	10.3026	4.13622	11.0391
WDR12	10.9439	11.5806	11.5921	11.1679	10.8061
WDR11	11.3917	10.5604	11.7401	9.55033	12.7318
WDR17	1.65491	7.72831	5.7619	1.65491	8.53618
WDR19	12.0564	11.5645	11.8753	12.8699	12.2209
WDR18	8.25527	2.58659	8.86092	6.99359	9.29825
FAM204A	11.5029	11.4325	11.8549	10.1706	11.35
USP9X	14.3831	14.3482	14.3058	14.0211	14.5546
USP9Y	14.23	14.2759	12.433	11.7144	13.7452
KRT33A	1.02587	1.02587	1.02587	1.02587	1.02587
ZFP41	9.33331	3.71012	9.91872	10.5164	10.6051
ZFP42	1.08717	1.08717	1.08717	1.08717	1.08717
NPTXR	11.0697	3.31392	10.8321	3.31392	10.6282
MYADML2	1.15001	1.15001	1.15001	1.15001	1.15001
PLOD3	10.9998	11.2436	10.2083	8.86029	11.9823
LDLRAD1	7.46199	1.0822	3.37436	1.0822	6.21783
LDLRAD2	5.6933	2.60628	3.84498	9.51257	6.72566
LDLRAD3	12.9341	11.3792	9.46737	10.1952	11.2533
HPCA	1.22958	1.22958	1.22958	1.22958	1.22958
PROSER1	13.159	12.7195	12.3325	13.7157	11.2596
HTATIP2	10.451	8.95352	11.5994	10.1738	9.69355
DEFB134	1.43182	1.43182	1.43182	1.43182	1.43182
DEFB135	1.10353	1.10353	1.10353	1.10353	1.10353
DEFB132	1.83392	6.71605	1.83392	1.83392	8.9856
NKX6-2	3.4653	3.4653	5.56545	3.4653	5.43261
NKX6-3	1.21682	1.21682	1.21682	1.21682	1.21682
NKX6-1	5.49681	1.34656	6.67626	7.71542	1.34656
KCTD13	11.4212	10.4226	10.0629	7.35542	10.8878
KCTD12	12.325	9.90492	15.3391	11.4772	13.2253
KCTD11	9.46091	2.63417	5.78575	8.68807	10.1943
KCTD10	11.9689	11.2305	13.0676	10.9703	12.7062
ANKUB1	7.59055	9.23477	6.3897	2.85435	7.11811
KRTAP10-6	1.02453	1.02453	3.97352	1.02453	1.02453
KCTD19	1.44113	1.44113	3.07438	1.44113	1.44113
KCTD18	9.83487	9.08773	11.0038	9.62195	9.78194
KRTAP10-3	1.09038	1.09038	4.75597	1.09038	1.09038
KRTAP10-2	1.03891	1.03891	2.23769	1.03891	1.03891
KRTAP10-1	1.07433	1.07433	1.07433	1.07433	1.07433
H6PD	12.2139	12.1327	8.55991	8.07256	11.4251
SLC25A35	10.941	7.94294	10.1819	10.4356	9.20855
SLC25A34	5.19893	2.16215	9.07645	2.16215	4.35395
SLC25A37	14.0649	12.5155	11.133	10.18	13.4552
SLC25A36	12.4613	14.771	13.5173	11.8012	13.1457
SLC25A31	1.09909	1.09909	1.09909	1.09909	1.09909
SLC25A30	11.3778	9.80781	9.66276	10.974	8.70745
SLC25A33	10.3981	11.2473	10.2632	10.3576	10.9327
SLC25A32	9.18877	10.5704	11.1029	10.0821	10.9932
SLC25A39	12.6524	11.7905	12.3812	10.4286	13.8756
SLC25A38	11.3195	11.099	10.3014	7.87832	10.9516
TUBA1C	14.6892	12.2287	13.8906	13.4528	14.2423
TUBA1B	16.4271	14.5829	16.6415	15.3211	15.941
TUBA1A	11.3036	10.5265	13.9493	9.10808	12.7764
IGSF10	1.89817	1.89817	1.89817	1.89817	8.35651
IGSF11	1.86167	1.86167	9.06239	1.86167	8.48456
FAM102B	10.6835	11.5881	12.3056	11.1721	11.1358
FAM102A	12.6892	9.58744	13.4518	11.7646	11.3691
RIMKLA	11.598	10.1147	12.8179	8.32907	8.6112
RIMKLB	10.5333	10.8207	12.2875	8.35027	11.1142
PGBD3	1.46625	9.20716	7.64164	1.46625	7.46293
PCID2	11.9626	11.0894	12.2565	10.9439	12.0497
POMT1	9.77271	9.34208	9.31002	3.36624	10.5696
POMT2	10.3685	7.27039	9.32801	9.16412	10.0006
AIF1	9.18949	2.97908	10.3297	9.05909	8.91576
AGPS	2.81444	10.2852	9.59188	7.13931	10.5208
LY6G6D	1.07525	1.07525	3.1119	1.07525	1.07525
STOM	9.18787	7.86666	12.5942	11.3873	12.685
EFCC1	2.40049	2.40049	6.64079	2.40049	6.60421
NPLOC4	12.1589	12.34	12.6906	10.8386	12.5596
HOXA10	6.58931	11.1901	12.8473	12.518	10.9213
TMEM86A	9.05289	6.57414	9.24149	7.19733	10.3045
TMEM86B	7.9956	6.31323	3.5758	2.33711	7.83974
LGALS13	1.00876	1.00876	3.08221	1.00876	1.00876
LGALS12	1.22624	1.22624	1.22624	1.22624	1.22624
LGALS14	1.08106	1.08106	1.08106	1.08106	1.08106
SSBP4	7.97911	3.55903	8.66262	8.06778	9.48166
PBLD	9.04379	13.6809	10.9128	8.24428	8.83853
PGPEP1	9.51566	9.79086	10.4018	7.4837	9.82399
SMU1	11.2573	11.9291	13.0167	12.0966	12.4875
OR13G1	2.12106	2.12106	2.12106	2.12106	8.00237
SSRP1	11.9562	10.5436	12.5956	12.4277	12.6641
IRAK1BP1	3.03644	10.6942	10.3273	7.12403	8.82841
C1orf174	10.234	8.47671	10.5113	9.54718	10.3152
RBBP8NL	7.43243	1.9895	7.20295	7.54163	7.34658
GPC1	10.568	9.06834	10.0391	3.13168	11.1843
GPC2	5.32125	7.17716	2.28555	6.94405	5.24282
GPC3	5.70533	1.61561	11.7284	1.61561	1.61561
GPC4	9.21074	3.04985	9.89446	3.04985	8.49145
GPC5	1.52259	1.52259	2.92929	1.52259	5.36759
GPC6	11.0504	11.204	13.0655	13.6523	10.0038
MPHOSPH10	9.94789	11.3387	12.7904	12.3377	12.6725
ANKDD1A	9.48533	10.0511	8.08752	11.6184	8.93316
ANKDD1B	1.89099	5.68514	4.05011	1.89099	6.91117
NYX	1.07237	1.07237	1.07237	1.07237	1.07237
C14orf119	11.249	10.7205	11.7529	10.235	11.4866
GSC2	1.02648	1.02648	1.02648	1.02648	1.02648
ORM1	2.02923	2.02923	2.02923	2.02923	10.6076
ORM2	6.00878	2.39856	2.39856	2.39856	10.8886
WHSC1	12.6138	10.864	14.0739	11.2278	13.0392
NXF2B	1.12338	1.12338	1.12338	1.12338	1.12338
ALDH3A2	13.5494	12.4321	12.099	12.9788	12.8317
ALDH3A1	6.07576	1.37299	3.31885	1.37299	1.37299
EDC3	10.2585	10.2096	9.99618	9.89666	10.9192
EDC4	11.0341	9.53693	10.984	8.36148	11.1625
ATXN3L	1.0353	1.0353	1.0353	1.0353	1.0353
ANAPC1	12.5767	12.0909	12.6372	11.9481	13.5313
ANAPC2	9.19036	8.71947	8.75149	3.72577	9.8038
ANAPC5	12.63	11.5844	13.4898	12.6432	13.2943
ANAPC4	10.7545	9.92077	11.4726	8.72474	11.0742
ANAPC7	11.9874	11.2023	12.1628	11.9765	12.6888
RD3L	1.08546	1.08546	1.08546	1.08546	1.08546
PSMD14	10.9087	11.4634	12.3761	10.5919	11.7047
PSMD11	12.5059	12.9086	13.1782	12.3159	12.8212
PSMD10	11.6556	10.6206	12.6964	3.83503	10.6379
PSMD13	11.0432	10.9274	11.8593	11.0342	12.1532
PSMD12	11.6191	12.2512	14.0239	12.0308	11.6819
RTFDC1	11.5293	9.89576	12.7749	8.0641	12.0754
EXOSC10	12.5644	10.4037	11.8838	12.4854	12.1853
MOBP	1.52787	1.52787	1.52787	1.52787	1.52787
MYLK4	5.70825	2.73201	4.57298	2.73201	7.11153
MYLK2	1.41162	1.41162	1.41162	1.41162	5.59946
MYLK3	1.90761	1.90761	8.54997	1.90761	5.1674
TRMT44	9.71606	8.94384	9.65423	10.6563	9.63802
MOB2	7.88948	2.92804	8.5161	2.92804	9.313
PQLC3	9.89226	6.97616	10.2144	3.58781	10.7608
PQLC2	9.85648	8.51844	8.09575	3.70441	8.68483
MOB4	11.0962	11.4661	12.0139	11.6782	11.6344
LOXHD1	2.22998	2.22998	6.83048	2.22998	2.22998
KIAA1524	8.47385	7.92433	11.3547	10.6347	11.508
KIAA1522	13.281	12.864	11.0929	11.5924	12.22
HMGB3	10.0994	9.4117	13.3638	4.06288	10.6577
EEF1A1	17.6833	17.3849	17.8739	17.1072	18.1701
EEF1A2	10.5199	8.33126	8.93376	9.72388	10.3901
LRRC20	7.82886	7.37326	9.84269	7.17238	7.00736
CHP1	13.9109	12.4928	12.534	13.4335	13.1532
CFAP126	1.26773	1.26773	8.45186	1.26773	1.26773
HMGB4	1.08863	1.08863	1.08863	1.08863	1.08863
GCHFR	4.01903	2.13644	10.9205	2.13644	8.07312
MNDA	8.50283	2.30004	8.07449	10.7597	5.25662
MND1	9.57906	6.91013	8.22335	3.19745	8.63604
FGFR1OP	9.25959	9.65508	11.0214	10.9684	11.4441
TPSAB1	6.69558	2.96039	5.17951	2.96039	8.52373
CALY	1.12533	1.12533	1.12533	1.12533	1.12533
CALR	14.949	13.6905	14.7421	13.8379	14.6248
CALU	14.2844	13.614	13.9417	13.9021	14.2497
CHPF	12.5174	10.8491	11.4909	9.2743	13.952
DHX29	11.5643	11.8264	11.8117	11.1975	12.3732
AGMO	7.38153	1.42244	10.5177	1.42244	1.42244
C1orf234	1.20461	1.20461	2.86736	1.20461	1.20461
RIBC1	2.35617	6.15531	8.20696	8.39412	6.86027
CLEC1A	2.26387	2.26387	2.26387	2.26387	8.35569
CLEC1B	1.40809	1.40809	2.95726	1.40809	1.40809
ZFHX4	12.716	12.3082	10.7147	10.0284	13.2193
C5orf45	11.8809	9.96705	11.7437	10.5373	11.327
C5orf46	1.12597	1.12597	1.12597	6.72944	1.12597
C5orf47	1.1305	1.1305	1.1305	1.1305	1.1305
C5orf42	14.189	14.1706	12.9511	14.2786	14.1836
RFFL	12.5386	11.9087	12.4397	11.8106	12.0546
RFC2	10.0515	8.35185	11.8663	8.91059	10.3677
FAM45A	11.1949	9.78134	9.87232	10.2554	11.0904
RAB27A	8.69887	10.6152	12.1415	8.36047	12.1343
RAB27B	12.5436	11.6074	10.5199	9.72324	12.2907
LSAMP	8.58611	7.9887	10.782	7.2376	9.98873
FAM122A	10.842	11.5102	10.896	11.7202	10.8784
FAM122B	10.4322	11.4199	12.6232	6.94651	11.0003
FAM122C	8.40166	8.38224	9.75362	1.98686	8.16737
CYP2D6	5.44079	2.78186	7.58851	2.78186	8.09705
CYP2D7	1.9954	1.9954	1.9954	1.9954	5.77519
C10orf54	9.59649	3.1629	7.64531	3.1629	9.00951
C10orf53	1.08545	1.08545	1.08545	1.08545	1.08545
SPRR4	1.02385	1.02385	1.02385	1.02385	1.02385
SPRR3	1.02492	1.02492	1.02492	1.02492	1.02492
DHX40	11.8634	10.6458	13.3359	11.1295	11.597
TRIM9	1.50507	1.50507	11.7131	1.50507	1.50507
PFN1	15.3794	12.6533	13.2313	13.515	13.5534
PFN2	12.569	10.1908	14.4306	10.6102	10.5743
PFN4	5.28973	7.72384	5.10909	7.8552	2.16618
RBMY1D	1.00837	1.00837	1.00837	1.00837	1.00837
TRIM3	10.0015	3.51087	8.36249	8.56612	11.05
TRIM2	12.3199	11.4116	12.7936	11.2596	12.0092
TRIM5	12.4652	12.11	9.58651	12.0626	10.7838
TRIM4	12.5554	11.6225	11.0946	11.9935	11.8178
TRIM7	8.04994	6.34424	7.82314	2.60547	7.1844
TRIM6	8.33638	8.65036	6.13215	2.12762	2.12762
USP17L3	1.08228	1.08228	1.08228	1.08228	1.08228
PPA2	10.9475	9.47696	12.0319	10.9518	11.526
PPA1	12.7849	11.4032	13.1127	12.3935	12.3039
NUP62	11.5394	9.90381	12.1422	11.7327	12.6418
CSF1R	8.53303	2.4389	9.56299	10.0069	12.5056
SIPA1	9.16983	3.02015	9.84349	7.26293	10.2667
RMND1	9.62779	9.80786	9.58908	8.1568	9.58983
FAM159B	8.40057	1.17222	2.92839	1.17222	1.17222
FAM159A	1.34474	1.34474	6.09173	1.34474	1.34474
SSX2IP	10.3791	11.1212	12.8789	9.84473	10.2919
LRAT	5.81981	1.24101	1.24101	8.71909	1.24101
PPAN	7.58327	8.9829	7.4026	7.26293	10.2455
OR7A5	1.18742	1.18742	1.18742	1.18742	1.18742
CLASRP	10.2316	8.06305	8.10844	9.43901	9.82006
PPAT	10.7612	11.7424	12.4486	10.1763	10.6943
DCXR	12.9088	12.5336	11.1694	13.8267	12.0834
NFYC	10.8895	11.4969	12.1464	10.0285	11.1447
NFYB	10.094	11.1879	12.3031	9.51027	10.2573
NFYA	11.3008	12.851	11.1928	11.4986	12.2982
CCNI2	2.39462	6.12919	5.80836	6.70957	2.39462
RAB1B	13.4015	11.4822	11.7812	8.71907	12.8396
NLE1	9.03533	9.64725	9.1397	8.17015	10.3038
SKIL	12.2259	13.9006	13.9965	12.5625	12.9868
CYTH1	11.2825	10.0428	12.2947	11.4603	12.3657
GCGR	1.14188	1.14188	1.14188	1.14188	1.14188
CYTH3	11.4196	8.2884	10.654	10.5729	11.4803
CYTH2	11.2681	9.16252	11.331	9.88989	12.0984
CYTH4	8.74274	3.26371	6.61294	3.26371	7.89246
DPH1	10.5795	8.04341	8.26548	3.35027	10.3269
DPH2	10.5528	8.1997	9.8593	9.17778	9.54639
DPH3	10.8288	8.75429	9.55718	9.3381	10.0405
MYH7B	5.6981	2.37608	5.23036	2.37608	7.05556
DPH5	10.0192	7.53167	8.7551	8.1391	9.65268
SPAST	10.8519	11.7536	12.6123	10.7478	11.0868
DPH7	9.56775	8.48408	9.78304	9.24408	10.5849
PAM	8.04732	6.98305	15.077	8.775	11.4121
DCN	6.68542	7.81133	10.5588	15.5685	14.0868
DCK	9.54881	11.3275	12.6189	3.47027	10.1947
DCD	1.14578	1.14578	1.14578	1.14578	1.14578
THRB	13.0215	11.7557	12.0882	12.9293	11.6576
DCC	2.08257	2.08257	2.08257	2.08257	2.08257
THRA	12.1604	11.5369	10.406	11.4327	10.9067
DCX	1.19352	1.19352	7.26493	1.19352	1.19352
DCT	1.75649	10.8561	4.19402	1.75649	8.69568
CDH20	1.42946	1.42946	5.78223	1.42946	6.33729
CREB5	13.1868	9.05596	8.44411	9.12242	10.3924
CDH23	6.41132	2.44127	11.8491	2.44127	7.92539
CDH24	9.42955	9.06431	9.79384	1.7535	8.16843
CREB1	12.5532	12.9967	13.6513	13.4047	12.8529
FLRT1	7.19077	9.30368	6.84879	2.31444	7.33113
FLRT3	7.26832	8.79648	5.28745	6.95463	9.47702
FLRT2	3.37814	7.03502	7.73713	3.37814	11.8932
TRPT1	11.0777	9.18255	9.84684	8.98459	10.1086
PXYLP1	9.57232	10.1963	10.6899	8.72573	10.4554
ARCN1	14.8029	13.8449	14.3616	14.8788	14.2836
QRFP	2.04531	2.04531	4.00594	2.04531	7.29881
AES	11.9255	10.9552	12.2371	9.71608	11.9711
AEN	10.5236	9.25761	9.60222	9.62	9.94242
FAM196B	8.99524	1.87114	1.87114	1.87114	6.70789
FAM196A	6.86216	8.11114	7.01136	7.90139	9.37146
PPP6C	12.2018	13.0033	13.778	10.3183	11.4643
SLC39A13	10.4964	9.80562	9.09039	7.42759	10.0338
HSPA4L	9.29656	11.7753	11.9091	9.46658	8.61944
PRAC2	9.2589	1.15499	5.1746	1.15499	5.61096
PRAC1	13.0801	8.21401	4.33606	12.6927	10.1973
MOK	8.85479	10.1216	10.1148	11.7635	10.5931
EIF4EBP1	8.54318	6.78803	10.5039	3.178	13.3531
EIF4EBP3	9.50547	7.87753	4.06441	9.17917	7.74763
EIF4EBP2	13.8804	13.3285	15.2596	14.1262	13.238
MOG	1.03608	1.03608	2.14944	1.03608	1.03608
YBEY	8.79372	2.6516	7.98018	8.3218	6.45377
SH2D1B	4.45094	1.23827	4.84643	1.23827	1.23827
SH2D1A	1.86609	1.86609	8.78439	1.86609	1.86609
LRRC37A2	13.1776	12.014	12.0002	11.6635	12.3861
LRRC37A3	11.8019	13.0045	10.9617	11.1616	10.9579
CSDC2	1.24559	6.17631	1.24559	1.24559	1.24559
PDHA2	1.06181	1.06181	1.06181	1.06181	1.06181
CPSF3L	11.1613	8.71001	9.98636	4.06556	10.5304
PDHA1	12.259	13.844	11.5569	12.5562	13.7485
ERCC6	11.593	12.7028	11.4361	12.0208	12.3679
TCAP	1.81489	1.81489	1.81489	1.81489	4.54494
RFPL4B	1.0953	1.0953	1.0953	1.0953	1.0953
RILPL1	9.94513	3.7132	8.31648	3.7132	10.1568
RILPL2	8.95798	7.86837	9.96391	9.12704	8.30846
MRPS10	11.2765	11.9172	12.2671	11.4386	11.3399
FMR1	10.3984	11.5103	13.359	8.03884	11.1336
SEL1L3	12.2652	8.46269	12.9311	3.77312	11.5881
SEL1L2	1.09774	1.09774	1.09774	1.09774	1.09774
LYPD4	1.13609	1.13609	1.13609	1.13609	1.13609
LYPD5	7.93938	6.57732	10.3352	2.62179	8.29765
LYPD2	1.03719	1.03719	1.03719	1.03719	1.03719
LYPD1	6.21556	6.39016	9.73985	7.92801	8.59251
CALCOCO1	12.8647	12.0951	10.9242	12.4319	11.9331
CALCOCO2	11.7814	12.1945	12.6427	11.8495	11.5955
LYPD8	1.56405	1.56405	1.56405	8.13866	1.56405
ANKRD30A	18.6016	1.64949	1.64949	9.26765	1.64949
RGS5	7.87387	9.04864	11.897	10.3083	10.5821
RGS6	1.54898	1.54898	8.3448	1.54898	1.54898
ANKRD30B	6.12625	8.79244	1.04388	7.00035	1.04388
RGS1	13.374	1.8823	9.57464	7.61728	11.2134
RGS2	15.9899	9.67689	12.7406	16.6762	9.87526
RGS3	9.64442	9.44744	11.743	7.26758	11.3384
RGS8	1.10384	1.10384	5.55776	1.10384	4.57683
RGS9	1.40627	1.40627	7.3418	1.40627	1.40627
FSD1L	7.00608	10.9992	12.8975	8.05919	10.277
CDK2AP1	13.8503	11.8378	13.0333	12.8543	12.6624
CDK2AP2	11.6637	10.6157	10.8758	10.61	10.8682
BMP7	11.7408	2.23464	13.1315	6.93733	10.379
CD28	7.41944	3.32051	6.94524	8.5705	9.46479
MRPS9	9.75035	9.01708	9.49885	8.59417	9.66586
MRPS7	10.8239	9.02081	11.3613	11.325	11.1232
CD22	5.2147	2.10865	4.02992	2.10865	8.31764
MRPS5	10.7786	9.85453	10.7562	9.84996	11.8654
IFI35	7.70079	3.253	8.28234	3.253	8.41772
CD27	7.3058	8.06259	7.98563	7.24035	2.08389
MRPS2	11.1181	11.2246	10.9171	10.3338	12.3118
IFI30	9.23419	2.8288	12.721	11.813	12.4715
NKIRAS2	12.3678	10.2124	11.9641	9.58857	12.2076
NKIRAS1	8.81518	10.2108	10.1875	8.57852	7.5891
FAT3	5.79625	2.87524	10.0236	8.68939	11.7069
FAT1	15.9503	15.2257	12.5176	13.6859	15.6062
PSG8	1.0971	1.0971	1.0971	1.0971	1.0971
FAT4	6.27393	10.1685	7.91302	9.31193	11.6936
PSG6	1.06839	1.06839	1.06839	1.06839	1.06839
PSG7	1.0796	1.0796	1.0796	1.0796	1.0796
PSG4	1.28119	1.28119	1.28119	1.28119	1.28119
PSG5	1.12102	1.12102	1.12102	1.12102	1.12102
PSG2	1.01962	1.01962	1.01962	1.01962	1.01962
PSG3	1.15055	1.15055	1.15055	1.15055	1.15055
PSG1	1.04345	1.04345	1.04345	1.04345	1.04345
TMEM248	13.1271	11.6453	13.2079	12.8054	12.6422
TMEM249	6.25268	1.36639	1.36639	1.36639	5.28103
TMEM244	1.13494	1.13494	1.13494	1.13494	1.13494
COL27A1	2.75128	9.00457	8.04613	2.75128	10.8574
TMEM245	13.3201	13.0658	14.4059	13.074	12.5164
LSM6	8.78531	9.23655	11.0184	3.48269	9.51511
NEURL1B	9.43931	9.70604	13.6742	8.67037	11.393
LSM7	9.52709	7.85559	9.72489	2.90742	10.0249
TMEM241	10.0828	9.32864	9.95925	9.10438	10.3618
GATSL3	9.78014	8.43488	6.53574	8.13592	10.2133
GATSL2	2.85486	7.52336	8.29164	6.88131	5.88901
TMEM242	9.40824	6.61091	9.393	8.8619	10.8053
AKR7A2	9.26329	8.401	10.2683	8.39632	9.35295
LSM3	11.4522	10.1864	12.5857	12.2317	10.7119
RASSF9	2.54499	2.54499	2.54499	6.82516	7.80093
GAMT	8.3613	7.59251	9.32069	10.2318	9.20409
2018-03-10	1.61107	1.61107	5.35098	1.61107	1.61107
OR4F29	5.23776	1.27153	1.27153	1.27153	1.27153
OR4F21	1.35794	1.35794	1.35794	1.35794	1.35794
CT45A3	1.22789	1.22789	1.22789	1.22789	1.22789
CTAGE8	10.6176	10.188	2.43199	8.13892	11.2834
HIST1H1T	2.04685	2.04685	2.04685	2.04685	7.15216
CTRB2	1.0878	1.0878	1.0878	1.0878	1.0878
OR8B3	1.34407	1.34407	1.34407	1.34407	8.64633
PLCD4	6.43941	3.06445	8.12539	3.06445	8.1744
CTRB1	1.03772	1.03772	1.03772	1.03772	1.03772
PLCD3	3.07488	8.40817	5.68278	3.07488	9.24536
OR8B4	1.20242	1.20242	1.20242	1.20242	4.01662
PLCD1	7.59771	2.87746	7.66293	2.87746	7.19493
HIST1H1D	9.97351	2.80785	9.13368	10.2327	9.40926
HIST1H1E	12.2725	11.0902	15.0722	2.85404	12.9032
OR8B8	1.33324	1.33324	1.33324	1.33324	6.58269
HIST1H1A	2.28242	2.28242	6.26598	2.28242	5.79071
HIST1H1B	6.02548	6.20525	12.1383	7.78851	1.94127
HIST1H1C	11.4274	7.63703	12.9163	11.4263	11.6984
SOS2	12.4646	12.4522	12.8077	11.266	11.9742
SOS1	13.2241	13.7383	13.4541	14.2396	12.2494
GNMT	6.87211	2.41702	2.41702	2.41702	10.1316
CAB39	13.0852	13.542	13.2	11.973	13.1981
CKMT1A	2.61781	2.61781	11.6794	2.61781	9.2808
CKMT1B	5.51317	7.52205	11.5091	2.22726	11.0695
DEFA1B	6.76917	1.42941	1.42941	1.42941	1.42941
BCL2L15	1.75332	10.0319	6.99532	1.75332	1.75332
BCL2L14	2.36598	9.37104	8.72966	2.36598	2.36598
BCL2L11	11.1098	10.0782	13.0449	10.6812	11.9085
BCL2L10	1.40486	1.40486	6.89674	1.40486	1.40486
BCL2L13	11.0812	10.7271	12.3131	10.0067	11.0836
BCL2L12	6.55331	7.06273	7.57637	2.37548	8.08896
C22orf15	6.68603	1.93574	3.20051	1.93574	7.11204
HSD11B2	9.16239	9.64595	9.95027	9.72836	10.841
HSD11B1	4.86186	1.38107	6.34169	1.38107	6.02691
ISYNA1	9.83443	6.76792	8.51849	7.33355	10.4956
GTF2H3	8.57297	10.714	11.1194	8.17018	10.648
GTF2H2	11.3027	10.8277	10.4576	10.0671	10.6739
GTF2H1	10.9678	11.1611	11.3793	10.7335	11.5188
GTF2H5	10.3906	10.6444	10.4912	9.55492	10.2111
GTF2H4	7.39468	7.54899	7.44647	2.79547	8.58539
ALDH1B1	10.6	9.53456	12.3326	10.0848	11.4882
COX7A2L	11.4468	11.0948	12.5477	11.1779	10.9667
SMARCC2	12.8669	12.3562	12.8224	11.6242	12.6864
SMARCC1	14.0894	13.8504	14.1814	14.151	14.2322
RYK	12.2085	13.223	12.4821	12.0673	12.4899
IFNW1	1.19398	1.19398	1.19398	1.19398	1.19398
BLOC1S6	12.3977	12.4538	12.9666	10.2095	12.6587
LHX2	6.994	1.87454	5.58976	1.87454	5.23785
LHX3	1.16925	1.16925	7.54801	1.16925	1.16925
LHX4	9.97259	10.7024	8.89871	10.069	10.1636
LHX5	1.1134	1.1134	1.1134	1.1134	1.1134
LHX6	7.22913	8.9001	7.67984	9.51362	7.14875
LHX8	1.07942	1.07942	1.07942	1.07942	1.07942
LHX9	1.4745	1.4745	3.41186	1.4745	1.4745
NADK2	11.276	11.9954	12.4827	9.94278	11.271
SLC38A5	5.96114	1.66993	1.66993	1.66993	6.17208
SLC38A4	6.25804	13.5205	2.42844	7.91116	9.24225
SLC38A7	9.98282	10.5295	9.97926	10.6006	11.0122
SLC38A6	8.20801	9.27542	10.2148	10.8553	10.1052
SLC38A1	13.4196	13.7407	14.4625	13.519	14.4924
SLC38A3	6.4455	1.40714	11.3514	1.40714	3.61634
SLC38A2	13.9369	14.2665	14.8103	14.5813	14.4107
SLC38A9	10.1826	9.47194	10.1434	7.16347	9.14771
SLC38A8	1.02348	1.02348	1.02348	1.02348	1.02348
OCA2	1.44907	6.30162	1.44907	1.44907	4.08603
YBX1	14.4462	14.3542	15.5191	13.3017	14.4457
YBX3	13.1114	12.7449	12.6454	13.0112	12.9215
YBX2	4.33934	1.23022	1.23022	1.23022	4.74655
STIP1	12.4992	12.5557	13.0161	11.5949	12.4693
CHIC2	8.62107	10.4495	10.6064	11.3227	8.73681
CHIC1	10.2779	11.738	11.3469	10.3199	10.6481
VSNL1	4.63892	7.6127	6.1953	1.33122	6.37943
SDCCAG8	10.8188	8.99038	10.0417	8.7955	11.6014
SDCCAG3	10.4156	9.06594	9.95091	10.021	10.8576
CDIPT	11.8948	10.5395	12.6179	10.7203	12.1677
NCOA2	13.3063	16.188	13.6318	15.1686	15.1881
NCOA3	14.6235	13.0946	14.1683	11.7026	13.9096
NCOA1	12.5826	12.3108	13.5049	12.3927	13.0177
NCOA6	14.4808	13.863	13.2424	13.3984	13.7472
NCOA7	9.91907	9.69339	12.5372	7.61634	11.6649
NCOA5	11.8385	9.8362	11.8012	11.1592	12.1941
CISH	8.70642	2.7802	8.69483	6.99807	8.40486
RIF1	12.8726	14.3191	12.9158	12.0212	13.8453
PRDM14	1.28942	1.28942	1.28942	1.28942	1.28942
STARD3NL	11.3205	11.2024	11.8642	12.372	11.5623
SREK1	13.1735	13.3616	13.2594	12.1369	13.5059
SLC22A31	7.01375	1.45325	1.45325	1.45325	7.8437
CDIP1	8.93484	8.46992	10.1712	3.53951	8.25605
SMARCAD1	12.3593	12.3957	13.0798	11.0961	11.9334
AP1S1	9.00293	3.13851	7.36555	7.7808	7.9416
ZNF497	6.99921	2.69631	8.227	2.69631	8.34684
ZNF496	9.56506	4.26935	10.2775	7.95865	11.6424
ERF	8.60137	10.0317	9.27029	3.27095	9.23263
ERG	9.5455	1.77434	10.0152	10.1185	10.7093
ZNF493	10.7703	13.6219	11.6297	12.6448	11.4331
CBLL1	11.6214	13.2407	11.0974	15.5922	11.052
HAND2	1.05951	1.05951	1.05951	1.05951	1.05951
ZNF490	9.6384	8.86394	11.1777	9.5583	9.98861
ERH	9.6201	10.0854	9.36623	7.91063	9.44398
RGAG4	8.94759	6.63274	10.2449	3.1174	8.71582
MTRNR2L8	13.1295	10.5384	7.25982	14.8002	12.906
MTRNR2L3	2.07728	2.07728	2.07728	2.07728	2.07728
MTRNR2L1	10.0164	10.9897	4.7049	14.6663	9.74935
MTRNR2L7	3.99111	1.06615	1.06615	1.06615	1.06615
MTRNR2L6	4.54911	0.635706	0.635706	7.85131	4.96886
MTRNR2L5	1.02751	1.02751	1.02751	1.02751	1.02751
MTRNR2L4	5.83645	2.52653	7.65314	2.52653	6.26996
NLGN4Y	5.84715	10.0265	7.98044	3.11375	11.0301
NLGN4X	10.9191	10.5	3.32565	6.94913	9.83313
NCR3	1.19315	1.19315	1.19315	1.19315	1.19315
NCR2	1.03937	1.03937	1.03937	1.03937	1.03937
NCR1	6.42667	1.23785	1.23785	1.23785	1.23785
FBN1	7.91281	10.6136	9.95274	12.2796	13.6048
AOAH	6.84545	3.28237	9.65039	7.58038	9.49367
SCN1B	5.94723	1.77577	7.70337	1.77577	7.53812
SCN1A	5.65001	1.29741	6.37362	1.29741	1.29741
EEPD1	9.97327	9.53873	8.14837	8.76675	10.5657
FRYL	13.4549	12.9171	14.5759	12.151	12.8397
DEXI	9.63729	7.55515	7.6012	3.6237	9.50629
FUOM	7.62534	2.01666	7.07105	2.01666	2.01666
IDI1	10.8694	9.7626	13.75	8.98609	12.7417
IDI2	1.0561	1.0561	1.0561	1.0561	1.0561
TMEM185B	11.6439	9.91274	11.5152	10.1012	11.5947
TMEM185A	8.87153	8.87731	10.0138	3.64038	10.4496
UBXN10	9.04502	1.80976	9.11736	1.80976	1.80976
UBXN11	8.95769	9.27029	10.5745	6.55072	9.67465
POTEM	4.68806	10.5818	1.7262	1.7262	8.73334
IZUMO1R	1.12126	1.12126	1.12126	1.12126	1.12126
FCHSD1	10.1907	6.39277	7.96252	2.89632	8.78022
FCHSD2	8.92067	10.2597	11.3231	9.30336	11.673
HIGD2A	12.7529	9.05885	12.57	11.5379	12.0449
TRAIP	8.3535	2.73491	8.56234	2.73491	6.99904
POTEB	4.0659	7.34613	1.1648	7.13801	5.93535
UBA52	12.9119	11.8248	13.6914	13.2893	14.0943
DND1	1.14592	1.14592	1.14592	1.14592	5.29912
MAN1C1	10.5088	9.92647	11.8264	10.3349	8.96377
MESDC1	8.69765	8.68146	10.4148	8.79061	10.1347
MESDC2	12.0658	10.5798	12.0337	11.8476	11.2906
NOBOX	1.06028	1.06028	1.06028	1.06028	1.06028
NID2	3.64021	8.00425	9.87674	10.5076	12.5311
NID1	9.48796	11.3858	13.0415	10.1004	14.102
FCER1A	1.52314	1.52314	1.52314	1.52314	1.52314
SOSTDC1	1.71123	1.71123	4.09334	6.54776	6.34896
DAW1	1.02402	1.02402	1.02402	1.02402	1.02402
OR4D1	1.12575	1.12575	1.12575	1.12575	1.12575
OR4D2	1.04832	1.04832	1.04832	1.04832	1.04832
OR4D5	1.10976	1.10976	1.10976	1.10976	1.10976
OR4D6	1.03625	1.03625	1.03625	1.03625	1.03625
FANCG	9.85338	3.48634	9.95858	3.48634	10.2969
FANCF	9.3172	10.0646	10.9028	10.1277	10.3542
FANCE	8.94131	6.12337	9.35523	2.2034	7.39005
FANCC	9.79325	10.4603	10.8393	3.71486	10.7225
FANCB	5.99574	2.52794	8.9968	2.52794	8.45491
FANCA	9.32544	8.53695	11.7641	7.32365	10.9576
HNRNPAB	12.4252	11.4621	14.3943	8.68984	13.0937
FANCM	10.39	11.4777	10.9714	9.32937	11.2296
FANCL	8.26625	9.1866	10.9395	9.01643	9.42361
FANCI	10.5293	8.40462	12.7046	8.89325	12.2465
CA5B	11.434	7.34316	8.67578	7.47958	10.1651
CA5A	1.19377	1.19377	8.18757	1.19377	1.19377
F13B	1.23572	1.23572	1.23572	1.23572	1.23572
HNRNPA3	13.693	14.071	15.1775	14.3081	14.4315
HNRNPA0	11.2322	10.6577	13.2394	12.2718	11.3749
HNRNPA1	15.1261	14.6755	16.6412	14.5142	15.3228
ADGRD2	1.05493	1.05493	1.05493	5.18965	1.05493
ADGRD1	3.06392	3.06392	9.21413	3.06392	9.87925
TYW1B	8.72564	9.08274	8.08805	8.98406	8.58081
HOXA7	5.46459	2.40864	10.2133	2.40864	4.61427
HOXA6	4.7566	9.73258	8.26846	8.22299	6.39861
HOXA5	2.8235	6.60648	11.3814	7.19439	7.74131
HOXA4	7.05583	7.21602	8.30291	2.71176	4.72928
HOXA3	2.72091	6.54581	8.96633	2.72091	6.30638
HOXA2	2.99543	2.99543	7.48958	6.97287	2.99543
HOXA1	7.45792	1.82385	7.92198	6.52	4.80502
IGLL1	1.24051	1.24051	1.24051	1.24051	1.24051
IGLL5	6.48255	1.87152	7.55498	1.87152	8.83535
HOXA9	4.84449	10.0492	11.3912	10.8552	9.81388
FAM188A	11.4236	10.2424	12.0662	11.6817	11.5796
FAM188B	9.5592	11.7996	8.8261	13.1439	10.8439
CEP55	9.12375	7.82945	11.4661	2.88202	10.6727
FUT5	1.08667	1.08667	1.08667	1.08667	1.08667
B9D2	6.1828	2.78209	7.3538	2.78209	7.10737
HSPD1	14.487	15.2509	15.9272	14.637	15.5178
MTX3	11.8742	12.4814	13.3161	11.0432	11.5079
MTX2	11.2219	10.0176	11.4365	11.8588	10.6013
MTX1	10.8564	9.52047	11.6633	8.08988	11.646
PNMT	1.16746	1.16746	2.44938	1.16746	1.16746
LIAS	8.46723	8.04588	10.0598	8.62061	8.13724
ATP10A	2.87945	9.39642	8.79517	2.87945	10.4669
ATP10B	1.50183	5.67514	2.80195	1.50183	1.50183
ATP10D	10.0356	10.5528	11.5266	8.76897	11.0004
KRIT1	12.1057	12.3804	12.2349	12.6914	12.1594
TRABD2A	6.33484	10.3429	4.8523	7.49038	6.44064
CDPF1	6.01408	6.1806	7.45397	7.64715	9.76012
SLC6A20	2.00646	8.83018	2.00646	2.00646	8.85255
SCRIB	11.0042	10.2936	10.7461	10.0835	11.6793
TYMS	9.54031	8.1693	12.5358	10.2721	10.7898
TYMP	7.18047	7.3458	8.2927	7.95155	8.72379
WWP2	11.9238	11.1533	11.3274	4.2111	11.8355
WWP1	11.9503	11.3008	13.0922	12.2763	12.8783
DAPL1	6.49944	1.63	8.82556	1.63	1.63
TPI1	13.772	12.0191	13.8953	12.3609	12.7252
PRTN3	1.18345	1.18345	1.18345	1.18345	1.18345
CTSH	10.7673	10.1701	9.68368	9.23912	12.2912
CTSK	8.43067	7.72045	10.0034	2.73814	14.7024
CTSL	9.73811	9.53424	12.0801	10.465	11.9328
CTSO	12.3035	12.461	10.9056	9.96143	11.2941
CTSA	12.1258	11.667	12.4444	12.712	12.3298
CTSB	11.1222	11.0641	13.5098	12.8316	14.4735
CTSC	3.15663	3.15663	11.7284	10.2903	11.6395
CTSD	11.4832	8.43581	12.8083	11.1184	14.043
CTSE	1.03298	1.03298	3.51891	1.03298	1.03298
CTSF	7.79282	10.7836	10.4358	9.11852	10.3495
CTSG	1.63922	1.63922	1.63922	1.63922	1.63922
CTSZ	8.75814	7.83888	9.6263	11.101	10.3184
CTSS	7.81382	7.16228	14.4073	10.4018	12.5649
CTSV	2.02471	2.02471	9.22104	6.8229	8.46916
CTSW	1.85968	6.84388	5.47713	1.85968	5.35797
NFIB	14.8776	12.5076	12.2172	15.2951	13.376
INCA1	6.02493	2.27218	2.27218	2.27218	7.7645
AMMECR1	10.4452	11.0376	11.73	9.9556	9.84012
EMD	10.3383	3.87707	10.3193	8.75973	10.8323
EMB	14.7073	13.9925	12.3351	12.7318	11.7337
GJC3	2.11819	2.11819	2.11819	6.93604	2.11819
AFF4	14.9961	15.1183	14.6945	13.3805	14.907
AFF3	13.8194	10.2827	10.9666	13.3096	10.9342
AFF2	6.63569	3.05557	6.57136	3.05557	11.104
AFF1	16.0243	15.2199	15.6324	14.164	14.1037
PDPR	12.4121	11.2445	12.2151	9.11625	12.9209
KIAA0196	12.6421	11.8633	13.2139	12.7638	12.1182
UBA6	12.2094	12.277	13.8405	11.9632	12.2182
PDP1	9.77072	9.7513	11.1599	10.6971	10.5098
PDP2	9.48533	11.1064	9.72799	7.81667	11.2085
UBA5	11.5441	11.9857	11.7635	12.1464	11.9127
UBA2	11.1846	10.499	12.9788	11.1945	12.3329
UBA3	11.0489	10.8705	12.995	9.85851	11.4491
UBA1	14.9283	13.8276	12.1317	13.5673	14.493
PHF24	1.3299	1.3299	2.71913	1.3299	1.3299
PWP1	10.2662	10.3051	11.7253	10.5142	11.9875
PHF20	11.5894	11.7712	12.5304	11.3635	12.0213
PHF23	10.6598	7.81711	9.79709	9.03196	10.8326
TAGAP	6.47389	8.59743	7.94143	9.24529	8.02611
RPAIN	11.7135	9.70438	10.9639	10.0802	11.311
RPRML	1.45258	1.45258	3.74916	1.45258	1.45258
CPXM1	2.43845	2.43845	6.56099	2.43845	9.76658
PNO1	9.74385	10.2785	10.2673	9.04487	10.9812
CPXM2	2.07017	2.07017	2.07017	7.22522	7.35974
PENK	1.0753	1.0753	1.0753	1.0753	1.0753
ZIM2	1.54928	1.54928	6.11387	1.54928	1.54928
GPR65	7.06166	7.2247	8.47511	2.64053	9.22352
GPR62	1.24141	1.24141	1.24141	1.24141	1.24141
GPR63	7.79114	8.97001	9.11188	7.73261	8.81208
GPR61	5.41854	6.50914	6.24948	1.3281	5.33126
PNOC	1.33154	1.33154	1.33154	1.33154	5.62133
GPR68	8.10229	2.62133	3.85314	7.18985	4.77002
TDGF1	1.42498	1.42498	6.47584	1.42498	1.42498
GNS	13.3889	12.8749	14.7346	12.9839	14.3147
ATP5L2	5.24177	1.71881	3.1765	1.71881	6.68135
RPAP2	13.8062	11.381	11.8045	12.5097	12.1785
JARID2	11.1702	11.2371	11.246	9.54776	11.7485
GNE	11.6008	11.5073	9.92094	12.2986	11.872
RPAP1	11.0572	10.0707	10.6899	10.0868	11.117
TMEM37	2.60509	2.60509	8.69464	2.60509	9.12151
TMEM31	1.5297	7.91904	1.5297	1.5297	1.5297
TMEM33	12.9656	13.7326	14.0652	11.8997	13.2003
NT5C1B	5.24989	8.00338	6.4764	2.18724	2.18724
NT5C1A	1.05968	1.05968	1.05968	1.05968	1.05968
OTOP1	1.32558	1.32558	1.32558	1.32558	1.32558
OTOP3	1.19418	1.19418	1.19418	1.19418	1.19418
OTOP2	1.08086	1.08086	1.08086	1.08086	1.08086
OR14J1	1.12438	1.12438	1.12438	1.12438	1.12438
POGK	11.7393	11.2813	12.7178	12.1558	12.6915
C10orf105	1.22474	1.22474	1.22474	1.22474	1.22474
C10orf107	2.13634	2.13634	3.58301	9.51655	6.80292
SDS	2.08438	2.08438	6.505	7.55953	8.65344
ANO10	10.7096	3.99088	9.66638	11.411	10.6047
POGZ	14.1603	14.7178	14.3773	14.2866	14.1657
ACRC	3.36608	6.72676	4.41305	3.36608	8.13425
PRUNE2	12.6603	13.7414	14.1203	10.423	14.6223
PEX11G	2.30269	2.30269	3.55909	2.30269	6.57994
NRCAM	8.00292	2.29948	13.5346	2.29948	9.73358
PNLIP	1.27307	1.27307	1.27307	1.27307	1.27307
CXorf58	1.08834	1.08834	1.08834	1.08834	1.08834
CXorf56	7.35858	2.80688	8.75741	2.80688	6.70207
CXorf57	2.10969	6.07101	12.1635	2.10969	7.73005
LYZ	6.29435	2.94311	12.2954	10.3025	11.7494
LYN	9.84477	8.60451	10.9774	10.6086	11.4089
PRH2	2.12557	9.41617	2.12557	2.12557	9.31437
PRH1	6.44991	7.16913	8.77782	2.39875	6.26733
LY9	1.98799	1.98799	6.2762	7.78914	6.2392
IP6K3	1.3709	8.80731	9.17685	1.3709	1.3709
IP6K2	13.1997	10.4858	11.7253	11.5916	12.2028
IP6K1	10.7527	8.4528	10.965	4.13181	10.1843
DPCR1	1.2226	1.2226	1.2226	1.2226	1.2226
MYO15A	6.17057	1.67261	5.18991	1.67261	5.21456
KATNBL1	10.1925	11.882	10.8561	8.03223	11.289
NFKBIB	8.57737	3.14158	8.28131	3.14158	7.89183
NFKBIA	11.5521	10.0114	13.0007	9.97274	12.2616
NFKBID	7.81016	6.27286	7.82299	2.6396	6.04542
NFKBIE	8.40648	3.08917	7.7142	3.08917	8.19936
NFKBIZ	10.6251	11.7118	10.9843	9.16577	11.8558
PLAC1	1.14891	1.14891	1.14891	1.14891	1.14891
KIAA0100	13.9603	13.4241	13.6488	12.8626	14.1968
PLAC4	10.2401	5.5945	7.3167	5.31829	8.25937
PLAC9	6.56524	2.81853	4.03713	2.81853	7.69982
PLAC8	6.84441	2.06118	10.6657	2.06118	5.54222
PRSS33	1.15084	1.15084	1.15084	1.15084	1.15084
PRSS37	2.1123	2.1123	2.1123	2.1123	4.63725
PRSS36	6.69472	1.78515	5.2427	1.78515	5.65123
NR5A1	1.12513	1.12513	1.12513	1.12513	1.12513
RPGRIP1	7.59548	2.33479	4.96038	2.33479	6.1394
DLX5	6.6113	6.78077	13.1104	2.76098	10.9356
DLX6	2.21616	2.21616	11.0241	7.01531	9.4277
PRSS38	1.02587	1.02587	1.02587	1.02587	1.02587
DLX1	5.6689	10.4505	8.24656	10.6297	11.0682
DLX2	1.82955	5.95791	4.7581	8.39073	6.72396
DLX3	7.81812	1.80276	1.80276	1.80276	9.72388
ACVRL1	3.49477	3.49477	8.86015	3.49477	10.0636
GATAD1	12.1091	11.3187	11.1979	11.6579	11.4571
PDGFC	3.30967	3.30967	9.33195	3.30967	8.4905
VAV1	8.34049	2.98176	8.33127	2.98176	8.69561
VAV3	7.43008	3.31425	11.0129	11.4699	11.6822
VAV2	8.93829	9.18582	12.5373	10.7497	11.3511
FOXN4	1.88649	8.49658	5.61288	1.88649	4.28121
TP63	11.7776	2.67403	3.90584	2.67403	11.0152
NR6A1	9.17028	10.1674	10.267	7.83315	6.77712
MARS2	9.55369	9.49755	11.1856	9.86633	10.7731
PYGO1	3.03742	11.1551	11.4381	12.6944	12.136
PYGO2	11.2755	10.042	12.5062	9.37619	11.8046
CRHBP	2.4704	2.4704	7.06227	2.4704	2.4704
FERMT2	9.37309	12.1296	12.3676	10.1653	11.3349
FERMT3	7.00302	2.96348	9.39386	2.96348	10.2575
FERMT1	8.65016	7.79447	7.91751	2.03794	9.67011
CRNKL1	12.0771	12.5	12.1104	11.6041	12.1057
WWTR1	8.74447	10.4789	10.4714	9.63325	12.6088
SYNGR3	1.66334	1.66334	5.1538	1.66334	1.66334
WDR90	10.4378	9.13393	8.7265	9.25224	11.6423
SYNGR4	1.47048	1.47048	13.1923	5.92681	1.47048
PRPH2	2.4227	7.30404	6.31293	7.07142	7.04606
C9orf66	7.28248	10.9552	6.68973	9.42666	6.55931
C9orf64	9.79704	8.1666	10.6742	8.78682	9.56223
USP6NL	12.1193	9.54212	11.5473	11.7127	11.9369
C9orf69	8.67097	7.61507	10.7213	6.81857	10.5732
RABGEF1	10.4415	9.96055	12.2114	10.6535	10.6171
KLHDC8A	1.99941	1.99941	3.3346	1.99941	7.34772
USP12	11.5137	10.1772	13.1361	12.449	11.2396
USP13	10.759	12.1372	13.7604	9.81987	12.1737
USP10	11.2927	12.5044	11.5801	9.79947	12.4814
USP11	10.7439	9.43998	11.1917	7.45136	10.8494
USP16	12.6673	11.6308	12.4296	12.9918	11.5953
USP14	11.2071	12.5515	12.9376	12.5075	12.6398
USP15	12.5335	12.8215	12.4868	13.3632	12.542
USP18	8.82875	6.61415	10.8729	7.16625	8.15922
USP19	10.398	10.3615	9.69001	8.87306	10.639
INPP1	2.98454	2.98454	10.8939	8.92944	8.22826
TAP1	11.1076	3.19625	13.0739	7.43759	10.1318
CRKL	12.0648	13.2876	13.7439	11.5579	13.1043
IFFO2	6.52943	9.02513	8.25267	10.2912	10.2429
UBAC2	9.77457	9.49946	12.0135	8.47328	11.0599
UBAC1	10.199	4.19552	11.9674	4.19552	10.6705
MT1L	5.42825	1.84131	3.32547	1.84131	6.30715
MT1M	5.23145	6.40309	1.66119	1.66119	4.23802
SUPT5H	11.9389	10.5912	11.1838	4.60037	12.0666
RETN	1.20096	1.20096	1.20096	1.20096	1.20096
RPTN	1.05254	1.05254	4.6102	1.05254	1.05254
SLC35E2B	13.5078	12.894	12.1901	12.1264	13.3338
FXR1	13.1227	13.6765	14.3339	13.3999	13.1617
FXR2	9.41585	3.71096	8.78023	9.21168	9.29138
CYP4X1	11.4685	7.72446	8.29845	7.49928	9.15613
RHBDD2	11.5388	10.5011	12.0546	9.39743	11.9659
RHBDD3	9.5172	3.2684	8.94602	3.2684	10.2296
RHBDD1	11.1503	9.52591	11.0959	10.2425	11.0558
KLC1	12.182	9.89559	12.9866	10.9169	12.8324
KLC2	9.45907	8.54222	9.70352	7.25406	10.2844
KLC3	2.04299	2.04299	5.72496	2.04299	5.10998
KLC4	9.94707	8.49885	8.88539	3.54245	8.92407
ARPC5L	10.5207	9.70329	11.7886	9.37442	11.8551
CHCHD2	13.0222	11.7386	13.2891	11.858	12.7563
CHCHD3	11.0103	8.44147	11.9728	9.35986	11.6626
RPL7A	15.816	13.5955	14.0987	15.45	16.1126
CHCHD6	6.00373	3.42813	8.95949	3.42813	9.65769
CHCHD7	9.64014	9.74424	11.7082	10.7171	10.9839
CHCHD4	8.87263	7.00404	9.11786	3.67997	8.90824
CHCHD5	10.0475	9.70984	9.34879	8.66071	9.69118
OVCA2	10.3798	7.2043	9.84579	8.64651	10.4693
ZNF519	9.28988	11.1299	10.4029	7.1585	10.349
NR2E3	1.92744	1.92744	9.66905	1.92744	1.92744
ZNF512	11.5425	11.2567	8.55199	11.1552	12.2016
ZNF513	8.40376	6.34357	8.74158	2.53684	9.74222
ZNF510	10.6128	11.8756	10.7878	10.7832	11.2935
ZNF511	10.7684	6.7906	10.2658	7.35391	10.1384
ZNF516	7.31599	2.83926	8.36383	7.25988	9.50504
ZNF517	9.26695	6.86505	9.3154	8.13042	9.33163
ZNF514	11.039	12.0266	9.66052	11.1746	11.8288
TSPYL4	11.2756	12.0326	11.8414	10.8621	12.3645
TSPYL5	11.4501	12.7466	5.89101	6.601	10.8114
TSPYL6	2.53839	2.53839	2.53839	2.53839	6.95288
TSPYL1	12.0418	13.2919	12.9156	9.59161	13.2989
TSPYL2	10.5299	10.6079	10.3522	10.8635	11.146
XIRP1	1.38174	1.38174	1.38174	1.38174	1.38174
XIRP2	1.5244	1.5244	1.5244	1.5244	1.5244
VWF	8.44392	3.56631	10.2537	7.91425	12.6362
KIAA0355	11.7786	10.8492	12.6441	10.8867	12.8266
CDH17	1.48046	1.48046	13.3857	1.48046	4.6543
ARHGAP39	9.16776	8.89883	9.85483	8.33007	11.4724
NTN1	9.14379	2.30333	4.70121	2.30333	6.25327
NTN3	1.41974	1.41974	5.63241	1.41974	5.79813
NTN4	11.9307	10.4415	9.93093	8.47721	9.00521
NTN5	1.94272	7.47594	1.94272	1.94272	1.94272
SI	10.6923	13.4167	1.58889	6.71294	9.62314
IFNA21	1.13203	1.13203	1.13203	1.13203	1.13203
B4GALNT4	9.63531	3.18037	5.52487	3.18037	9.30701
B4GALNT1	8.26921	7.98312	11.2475	2.51239	9.89952
B4GALNT2	1.32607	1.32607	1.32607	1.32607	10.9125
B4GALNT3	8.92533	7.55573	7.47731	3.07294	10.6881
NDE1	12.9767	11.4447	11.7043	11.178	12.5367
NUDC	11.4813	7.77284	13.199	9.4579	11.7396
DEFA6	1.21745	1.21745	1.21745	1.21745	1.21745
DEFA5	1.25327	1.25327	1.25327	1.25327	1.25327
DEFA4	1.338	1.338	1.338	1.338	1.338
DEFA3	1.52296	1.52296	1.52296	1.52296	1.52296
DEFA1	6.6214	1.89985	1.89985	1.89985	1.89985
NUMBL	9.59951	8.02098	8.04272	7.40696	10.4748
PDCD2L	9.39886	7.27484	9.79397	8.47252	10.2965
NRP1	14.7044	11.8936	12.2849	12.6625	13.6928
NRP2	7.95993	3.61971	11.3849	11.066	13.1557
C12orf60	2.20878	2.20878	8.07288	2.20878	7.46462
SPHKAP	1.14786	1.14786	1.14786	1.14786	1.14786
MAGED4B	5.46605	2.45313	4.73033	2.45313	6.10084
GSTA4	10.128	9.83641	10.7833	11.6755	10.6362
GSTA1	5.7051	1.27942	10.5756	6.61795	6.75726
GSTA2	1.14291	1.14291	3.02222	1.14291	1.14291
GSTA3	1.17776	1.17776	1.17776	1.17776	1.17776
DYNLT1	12.637	11.4597	13.3058	12.2774	11.5617
DYNLT3	10.5648	11.9562	11.3027	9.70244	10.6607
STRAP	12.0591	11.7521	12.9817	11.3069	11.5477
C1orf87	1.21667	1.21667	1.21667	1.21667	1.21667
RNF208	7.04201	7.21042	6.85827	2.4754	7.23006
RNF207	10.2334	6.6345	8.11522	2.95132	8.70634
STRA8	1.02233	1.02233	1.02233	1.02233	1.02233
STRA6	1.89478	1.89478	5.25979	1.89478	8.08902
SIGLEC16	6.37331	1.61496	5.81575	1.61496	1.61496
SIGLEC14	7.11071	2.02627	6.35217	2.02627	6.94135
SIGLEC15	1.92156	7.36442	1.92156	1.92156	8.72918
SIGLEC10	8.82513	2.49044	9.759	2.49044	8.64383
SIGLEC11	1.38787	6.63247	1.38787	1.38787	1.38787
KIFC2	7.70258	9.21146	8.0758	2.52396	10.603
KIFC3	7.86376	3.21236	9.72886	3.21236	7.78786
NLGN1	1.66454	12.0735	4.09323	13.4959	9.99785
SYNPO2	6.98277	2.19139	9.60578	12.0267	9.74052
DMRT1	1.15035	1.15035	1.15035	1.15035	1.15035
DMRT2	1.27222	1.27222	1.27222	1.27222	1.27222
DMRT3	5.09155	1.18495	1.18495	1.18495	1.18495
PROS1	11.6152	6.88227	10.5799	8.6767	11.2318
CRADD	8.65896	8.2963	10.2151	10.1462	10.1247
NCKAP5L	9.96	9.11027	8.61848	2.49353	8.8188
PLA2G12B	1.08796	1.08796	4.80877	1.08796	4.6862
PLA2G12A	11.8164	10.8948	11.633	10.2388	12.7674
HSBP1L1	9.3049	8.19042	5.42396	9.52786	9.37556
IQCA1	1.97011	1.97011	1.97011	1.97011	7.28806
TNKS2	12.6931	11.911	13.0309	11.9929	12.6715
EPOR	7.66174	7.97193	9.66635	8.22165	9.30383
HS6ST1	10.235	9.28109	10.5248	10.6786	11.3077
HS6ST2	7.12948	1.98118	9.24501	1.98118	5.20841
HS6ST3	10.1034	0.588287	10.6791	7.62076	8.58548
PROSC	9.24507	11.2415	11.6854	9.42774	12.6451
TCERG1	13.4673	13.5667	13.1712	12.37	13.6375
CNBP	13.3214	14.1902	14.8589	12.2246	14.1267
INTS12	10.5416	10.1417	11.6916	8.69765	11.2611
INTS10	11.4531	9.44302	11.5789	4.31761	11.7983
TXN2	11.3606	10.3717	11.1405	9.7858	11.4123
AGAP1	12.4713	11.2789	13.3127	12.708	12.7408
AGAP2	6.74043	2.48687	8.75935	2.48687	8.23139
AGAP3	10.6192	10.7605	9.69415	4.20962	10.8056
AGAP4	10.0596	9.29828	9.45825	3.44097	10.4858
AGAP5	10.85	8.43389	7.10976	3.55427	9.72147
AGAP6	10.2546	10.5388	9.5626	9.05424	11.6697
TAPT1	11.3858	10.1884	11.7912	11.1088	10.976
AGAP9	10.1077	10.6663	9.86074	10.3281	11.8167
CCL4L2	1.68864	1.68864	6.48871	1.68864	8.2021
SLC23A1	6.74311	2.20846	7.48336	2.20846	6.80312
GDPD3	2.55929	2.55929	7.85412	2.55929	5.46086
BASP1	11.9185	11.5063	9.43715	12.1055	14.4501
SLC23A2	12.6988	11.252	11.4016	9.43532	12.8606
GDPD4	1.23262	1.23262	1.23262	1.23262	1.23262
GDPD5	8.70834	2.81497	6.36362	2.81497	9.26954
PON1	1.78763	1.78763	5.6613	6.3033	3.91147
C6orf106	12.3424	10.4194	12.7608	11.2547	12.0889
YWHAQ	14.2293	14.3146	16.3409	12.8411	14.3599
YWHAH	11.2108	11.9708	12.9964	10.7685	12.4027
YWHAB	12.8234	13.3232	14.4222	13.1297	13.9566
FCRL1	1.72785	1.72785	1.72785	1.72785	1.72785
FCRL2	1.4405	7.68073	1.4405	1.4405	1.4405
FCRL3	6.1149	1.72245	6.79979	1.72245	5.08596
FCRL4	1.19289	1.19289	3.39538	1.19289	1.19289
FCRL5	6.28838	1.81966	1.81966	8.21739	1.81966
FCRL6	6.0864	8.6616	1.87416	1.87416	1.87416
YWHAE	15.4017	13.4384	14.6879	15.8169	13.9316
FCRLA	1.51528	1.51528	3.10169	1.51528	1.51528
FCRLB	1.59502	7.09503	1.59502	1.59502	1.59502
FAM163A	1.27318	1.27318	1.27318	1.27318	1.27318
HTR1D	1.46933	1.46933	12.5302	1.46933	1.46933
PDCD1LG2	2.32694	2.32694	8.93067	2.32694	7.15546
SLC20A2	10.5468	9.01751	10.7472	10.7628	12.2188
CHST10	10.0221	9.04068	9.90844	3.84694	10.4375
CHST13	1.52167	1.52167	5.77684	1.52167	7.11842
CHST12	9.79342	8.39627	10.3641	8.18305	10.5336
CHST15	10.5173	6.71966	10.2114	8.17196	13.5069
CHST14	8.65493	9.91388	9.87327	10.0518	10.3463
ROCK1	14.2136	14.0273	14.1046	13.6313	13.1239
ROCK2	12.839	12.8194	15.2243	12.9517	13.509
HTR1B	1.30328	1.30328	1.30328	1.30328	1.30328
AGER	8.45287	6.9098	4.86903	2.53784	7.867
PNMA6A	1.62315	1.62315	1.62315	1.62315	1.62315
LRRC4	10.6668	11.7253	5.71952	11.4504	10.1693
WNK3	10.9513	13.4383	12.0532	12.3526	10.4008
LRRC6	9.43795	7.40506	9.96251	3.06183	7.17552
VSX2	1.14129	1.14129	1.14129	1.14129	1.14129
LRRC1	10.344	9.27447	10.3488	10.1467	10.2476
WNK4	12.1958	2.63016	3.78309	2.63016	10.5365
LRRC3	9.12178	8.53788	2.80421	2.80421	9.59707
RFNG	8.24764	7.95787	8.90922	7.31828	9.6291
MORN5	1.26587	1.26587	1.26587	1.26587	1.26587
MORN4	9.34192	10.1518	9.99716	2.99961	8.6811
PLD6	9.64776	8.03099	8.53226	8.56694	9.97516
MORN1	8.67939	10.8048	7.88848	3.46225	8.82884
PLD1	12.3193	3.29458	10.2862	7.4544	11.0293
PLD2	10.1785	6.65534	5.38222	3.0497	10.0562
PLD3	11.4678	10.5514	11.367	9.07154	12.4321
ST20	9.47564	9.90861	8.31321	9.07564	8.06773
RRP1	8.91161	4.24358	9.23708	4.24358	10.2641
DOCK8	9.21968	13.879	11.5123	10.2849	12.1063
DOCK9	12.4898	10.851	13.8393	13.0406	13.3941
GRIA2	1.18591	1.18591	1.18591	1.18591	7.08176
GRIA3	1.91293	1.91293	6.49741	1.91293	4.2347
DOCK1	12.9164	12.6089	12.6223	12.2447	13.7372
ZNF75D	9.57862	10.2864	10.7748	9.46007	11.2952
DOCK7	12.0673	13.5506	12.2857	11.1542	13.2417
GRIA4	1.49139	1.49139	1.49139	1.49139	5.41598
DOCK5	12.7651	12.3284	12.2131	9.77938	11.9618
ACSBG1	2.27289	9.43103	6.12064	7.00059	5.75718
ACSBG2	5.48679	2.44648	5.05871	2.44648	6.92028
TNFRSF12A	10.1406	1.80761	7.32714	1.80761	7.57835
SCNN1G	8.32162	6.00659	7.42678	1.70981	6.94439
SCNN1D	7.06213	2.02686	2.02686	2.02686	5.83542
SCNN1B	8.17611	1.14637	6.57167	1.14637	8.20628
SCNN1A	12.9688	14.5891	13.1425	11.7132	8.90977
FAM98C	9.81529	1.78484	8.47401	6.55505	8.79289
FAM98B	10.1251	11.2652	11.1266	12.0613	10.2192
FAM98A	11.4953	10.1654	11.9804	10.4973	11.8531
CLEC9A	1.42438	1.42438	2.79804	1.42438	1.42438
SCUBE2	9.13798	11.7191	6.70708	8.68727	10.5574
SCUBE3	9.81027	11.1885	9.80398	7.35609	10.4165
SCUBE1	2.55846	6.57348	7.18544	2.55846	8.31968
ZNF750	5.4639	2.56346	9.93617	2.56346	7.82151
SMIM13	9.90896	7.98227	10.8223	3.56667	9.64311
SMIM12	10.4243	9.30979	10.9292	8.79353	9.47991
SMIM10	2.78181	2.78181	6.39986	2.78181	6.05715
SMIM15	10.9658	12.2211	11.7546	11.3507	10.307
SMIM14	13.0972	12.7615	13.2919	10.9796	11.8186
RPP30	10.1147	9.34642	10.7121	7.37562	9.76799
SMIM18	7.06838	1.78188	6.88107	1.78188	6.13865
BCORL1	10.8838	10.055	9.51759	9.49373	10.3964
HACE1	8.66899	12.0154	10.9055	8.27214	11.2113
NT5DC4	1.46883	1.46883	6.36347	1.46883	1.46883
NT5DC2	9.73059	6.52992	10.0722	8.87905	10.4554
NT5DC3	10.2114	11.6027	12.4524	11.014	13.3333
NT5DC1	11.6508	12.6983	10.9961	11.2417	11.0182
RUSC2	8.77272	7.70893	9.86177	7.50416	11.1849
RUSC1	12.315	10.5095	12.4205	10.9467	11.7634
PPIH	9.42366	8.34333	10.2705	7.31762	8.36234
PPIG	12.7843	12.9664	12.5662	14.1634	13.0699
PPIF	10.4162	10.6259	12.7332	8.35078	11.7779
PPIE	10.7526	10.7947	11.5381	9.74915	11.6239
[truncated: 16,539 more rows]
